# Supplementary material for: A systematic review of approaches to assess fish health responses to anthropogenic threats in freshwater ecosystems
Source: Conserv Physiol. 2024 May 4;12(1):coae022. doi: 10.1093/conphys/coae022 (PMC11069195; doi:10.1093/conphys/coae022)
Supplement: Web_Material_coae022 [file web_material_coae022.zip]

Archive with 3 entries (3 files):
- Supplementary material.pdf
- Supplementary sheet 1.xlsx
- Supplementary sheet 2.xlsx
