# Supplementary material for: A systematic review of approaches to assess fish health responses to anthropogenic threats in freshwater ecosystems
Source: Conserv Physiol. 2024 May 4;12(1):coae022. doi: 10.1093/conphys/coae022 (PMC11069195; doi:10.1093/conphys/coae022)
Supplement: Web_Material_coae022 [file web_material_coae022.zip › Supplementary sheet 1.xlsx]

## Sheet: Summary meta-data for s. review
Section/sub-section	Topic	Description	Further explanation	Checklist/meta-data	SR/SM		Answers	Comments
Title	Title	The title must indicate that it is either a systematic review or systematic map, and should indicate if it is an update/amendment: e.g. "…A systematic map update."	The title should normally be the same or very similar to the review question.	Meta-data	SR and SM		A systematic review of approaches to assess fish health responses to anthropogenic threats in freshwater ecosystems
Type of review	Type of review	Select one of the following types of review: systematic review, systematic review update, systematic review amendment, systematic review from a systematic map, systematic map, systematic map update, systematic map amendment	See CEE Guidance on systematic mapping (James et al. 2016), and on amendments and updates (Bayliss et al. 2016)	Meta-data	SR and SM		systematic review
	Definition of the question components	Provide reference to the question key elements, e.g. population(s), intervention(s)/exposure(s), comparator(s), and outcome(s).	For other question types see CEE (2013), Leeds Institute of Health Sciences (2017)	Meta-data	SR and SM		Exposure to anthropogenic threats resulting in changes in health components.
Methods	Protocol	Provide citation, DOI or open-access link to published protocol.	The protocol should be peer-reviewed and publicly available online (open access).	Meta-data	SR and SM		DOI will be provided once published
	Search string	Provide Boolean-style full search string and state the platform for which the string is formatted (e.g. Web of Science format)		Meta-data	SR and SM		Fish* AND (stress OR condition OR fitness OR health* OR fat* OR plump* OR (Condition AND Growth)) NOT (Oil* OR Chick* OR Rat* OR "conditions")
	Languages - bibliographic databases	List languages used in bibliographic database searches		Meta-data	SR and SM		English
	Languages – grey literature	List languages used in organisational website searches and web-based search engines		Meta-data	SR and SM		English
	Bibliographic databases	Provide the number of bibliographic databases searched		Meta-data	SR and SM		0
	Web-based search engines	Provide the number of web-based search engines searched		Meta-data	SR and SM		1
	Organisational websites	Provide the number of organisational websites searched		Meta-data	SR and SM		0
	Number of search results	Provide the number of search results from bibliographic databases (including updates if conducted) prior to duplicate removal.	This number should not include web-based search engine or organisational website searches: this will help assessment of the efficiency of the primary search string.	Meta-data	SR and SM		4397
	Number of search results (-duplicates)	Provide the total number of search results from bibliographic database searches following duplicate removal.	This number should not include web-based search engine or organisational website searches: this will help assessment of the efficiency of the primary search string.	Meta-data	SR and SM		4378
	Title screening results	Provide the number of articles retained following title screening.	Optional if screening titles and abstracts together	Meta-data	SR and SM		NA
	Abstract screening results	Provide the number of articles retained following abstract screening.	Optional if screening titles and abstracts together	Meta-data	SR and SM		NA
	Title and abstract screening results	Provide the number of articles retained following title and abstract screening.	Optional if screening titles and abstracts separately	Meta-data	SR and SM		1875
	Retrieval results	Provide the number of articles retrieved at full text.		Meta-data	SR and SM		1875	Full text was only accessed if required information could not be gained through abstract.
	Full text screening results	Provide the number of articles retained following full text screening.		Meta-data	SR and SM		361
	Critical appraisal results	Provide the number of studies excluded from further synthesis during critical appraisal.	Compulsory for SR if any studies not included in synthesis due to validity. Studies typically not excluded during optional critical appraisal in SM	Meta-data	SR		NA
	Type of synthesis	State the type of synthesis conducted as part of the systematic map (narrative only) or systematic review (narrative only, narrative and quantitative, narrative and qualitative, narrative, qualitative and quantitative, narrative and mixed-methods)		Meta-data	SR and SM		narrative and quantitative
