# Supplementary material for: A systematic review of approaches to assess fish health responses to anthropogenic threats in freshwater ecosystems
Source: Conserv Physiol. 2024 May 4;12(1):coae022. doi: 10.1093/conphys/coae022 (PMC11069195; doi:10.1093/conphys/coae022)
Supplement: Web_Material_coae022 [file web_material_coae022.zip › Supplementary sheet 2.xlsx]

## Sheet: Supplementary sheet 2
ID	title	authors	abstract	date	journal	country	continent	study_type	realm	Anthropogenic_threat	Environmental_alteration	Mechanism 1	Primary Stress Response	Secondary Stress Response	Whole-Body Morphology	Behaviour	Lipids and Fats	Parasites and disease	Organosomatic Indices	Genetic	External Abnormalities	Other	Other (comments)
1059	Acute responses of spotted snakehead (Channa punctata) to salinity stress: A study of a freshwater fish to salinity challenges during intrusion of saline water	Khatun, HM; Mostakim, GM; Islam, SM	A climate driven changes in the coastal region of Bangladesh is saltwater intrusion in freshwater, which may directly affect the fishery production as well as economy and food security. Investigation on effect of different concentration of salinities (0, 5, 10, and 15ppt) on hemato-biochemical parameters, behavioral responses and gill morphology at certain time intervals (1, 6, 12, 24, 36, 48, an…	2020	IRANIAN JOURNAL OF FISHERIES SCIENCES	Iran	AS	L	F	Climate Change	Changed water quality	Changed water quality		x
1124	The effects of ultraviolet radiation on a freshwater prey fish: physiological stress response, club cell investment, and alarm cue production	Manek, AK; Ferrari, MCO; Sereda, JM; Niyogi, S; Chivers, DP	Recent anthropogenic activities have caused deleterious effects to the stratospheric ozone layer, resulting in a global increase in the level of ultraviolet radiation (UVR). Understanding the way that organisms respond to such stressors is key to predicting the effects of anthropogenic activities on aquatic ecosystems and the species that inhabit them. The epidermal layer of the skin of fishes is…	2012	BIOLOGICAL JOURNAL OF THE LINNEAN SOCIETY	Canada	NAM	L	F	Climate Change	Radiation	Radiation	x									x	skin mucous cells morphology
589	Changes in fish condition and mercury vary by region, not Bythotrephes invasion: a result of climate change?	Rennie, MD; Sprules, WG; Vaillancourt, A	We compared changes in body condition (relative weight) and mercury concentrations ([Hg]) in two species of coregonid fish (lake herring Coregonus artedi, lake whitefish C. clupeaformis) among discrete populations in Ontario between 1967 and 2006. Temporal comparisons among populations were made to determine whether 1) the establishment of Bythotrephes longimanus had affected coregonid population…	2010	ECOGRAPHY	Canada	NAM	FL	F	Climate Change	Thermal alteration	Thermal stress			x
681	RNA-seq analysis reveals extensive transcriptional plasticity to temperature stress in a freshwater fish species	Smith, S; Bernatchez, L; Beheregaray, LB	Background: Identifying genes of adaptive significance in a changing environment is a major focus of ecological genomics. Such efforts were restricted, until recently, to researchers studying a small group of model organisms or closely related taxa. With the advent of next generation sequencing (NGS), genomes and transcriptomes of virtually any species are now available for studies of adaptive ev…	2013	BMC GENOMICS	Australia	OC	L	F	Climate Change	Thermal alteration	Thermal stress								x
1193	Otolith asymmetry as a proxy of thermal stress in cold water fish: do observations on natural populations of Cottus gobio meet experimental results?	Novak, M; Abdoli, A; Pont, D; Sagnes, P	An increase of water temperature due to global warming is expected to be stressful for many aquatic species such as cold-water fishes. Otolith asymmetry is known to be a proxy of fish stress. However, Cottus gobio Linnaeus, 1758 inhabiting potentially stressing (i.e. warm) thermal conditions did not present a higher level of asymmetry in their otoliths than other ones. Local adaptations to therma…	2013	CYBIUM	France	EU	FL	F	Climate Change	Thermal alteration	Thermal stress										x	otolith asymmetry
1032	Do Mitochondria Limit Hot Fish Hearts? Understanding the Role of Mitochondrial Function with Heat Stress in Notolabrus celidotus	Iftikar, FI; Hickey, AJR	Hearts are the first organs to fail in animals exposed to heat stress. Predictions of climate change mediated increases in ocean temperatures suggest that the ectothermic heart may place tight constraints on the diversity and distribution of marine species with cardiovascular systems. For many such species, their upper temperature limits (T-max) and respective heart failure (HF) temperature (T-HF…	2013	PLOS ONE	New Zealand	OC	L	F	Climate Change	Thermal alteration	Thermal stress		x
189	Resilience to extreme temperature events: acclimation capacity and body condition of a polymorphic fish in response to thermal stress	Culumber, ZW; Monks, S	Considerable attention has been given to the potential impacts of global climate change on biodiversity. In the present study, we combine understudied themes by examining the ability of a freshwater fish (polymorphic for heat-sensitivity) to respond to short-term thermal stress mimicking an extreme temperature event. We simultaneously measured the effect of thermal stress on the body condition of…	2014	BIOLOGICAL JOURNAL OF THE LINNEAN SOCIETY	America	NAM	L	F	Climate Change	Thermal alteration	Thermal stress			x					x
1328	Linking physiological and cellular responses to thermal stress: beta-adrenergic blockade reduces the heat shock response in fish	Templeman, NM; LeBlanc, S; Perry, SF; Currie, S	When faced with stress, animals use physiological and cellular strategies to preserve homeostasis. We were interested in how these high-level stress responses are integrated at the level of the whole animal. Here, we investigated the capacity of the physiological stress response, and specifically the beta-adrenergic response, to affect the induction of the cellular heat shock proteins, HSPs, foll…	2014	JOURNAL OF COMPARATIVE PHYSIOLOGY B-BIOCHEMICAL SYSTEMS AND ENVIRONMENTAL PHYSIOLOGY	Canada	NAM	L	F	Climate Change	Thermal alteration	Thermal stress		x
188	Physiological stress and the maintenance of adaptive genetic variation in a livebearing fish	Culumber, ZW; Bautista-Hernandez, CE; Monks, S	The importance of genetic variation in evolution is well established. Yet, the mechanisms by which genetic variation-particularly variation in traits under selection-is maintained in natural populations has long been an evolutionary puzzle. Understanding individual variables driving selection and their functional mechanisms is increasingly important in the context of global change and its potenti…	2014	EVOLUTIONARY ECOLOGY	Mexico	SA	L	F	Climate Change	Thermal alteration	Thermal stress									x
908	Thermal onset of cellular and endocrine stress responses correspond to ecological limits in brook trout, an iconic cold-water fish	Chadwick, JG; Nislow, KH; McCormick, SD	Climate change is predicted to change the distribution and abundance of species, yet underlying physiological mechanisms are complex and methods for detecting populations at risk from rising temperature are poorly developed. There is increasing interest in using physiological mediators of the stress response as indicators of individual and population-level response to environmental stressors. Her…	2015	CONSERVATION PHYSIOLOGY	America	NAM	L	F	Climate Change	Thermal alteration	Thermal stress	x	x
200	Is telomere length a molecular marker of past thermal stress in wild fish?	Debes, PV; Visse, M; Panda, B; Ilmonen, P; Vasemagi, A	Telomeres protect eukaryotic chromosomes; variation in telomere length has been linked (primarily in homoeothermic animals) to variation in stress, cellular ageing and disease risk. Moreover, telomeres have been suggested to function as biomarker for quantifying past environmental stress, but studies in wild animals remain rare. Environmental stress, such as extreme environmental temperatures in …	2016	MOLECULAR ECOLOGY	Estonia	EU	L	F	Climate Change	Thermal alteration	Thermal stress								x
348	Transcriptome profiling of two Iberian freshwater fish exposed to thermal stress	Jesus, TF; Grosso, AR; Almeida-Val, VMF; Coelho, MM	The congeneric freshwater fish Squalius carolitertii and S. torgalensis inhabit different Iberian regions with distinct climates; Atlantic in the North and Mediterranean in the South, respectively. While northern regions present mild temperatures, fish in southern regions often experience harsh temperatures and droughts. Previous work with two hsp70 genes suggested that S. torgalensis is better a…	2016	JOURNAL OF THERMAL BIOLOGY	Portugal	EU	L	F	Climate Change	Thermal alteration	Thermal stress								x
1469	Effects of Water Temperature on Gonad Development in the Cold-Water Fish, Kumgang Fat Minnow Rhynchocypris kumgangensis	Im, J; Kong, D; Ghil, S	Water temperature is one of the most important factors in the survival of aquatic organisms. We investigated the effects of increased water temperature on the physiology of Kumgang fat minnow Rhynchocypris kumgangensis, a small cold-water species of freshwater fish that is endemic to Korea. We examined how organ indices and oocyte histology differed by season and exposure to high water temperatur…	2016	CYTOLOGIA	South Korea	AS	L	F	Climate Change	Thermal alteration	Thermal stress			x				x
1360	Physiological responses to cold stress in the gills of discus fish (Symphysodon aequifasciatus) revealed by conventional biochemical assays and GC-TOF-MS metabolomics	Wen, B; Jin, SR; Chen, ZZ; Gao, JZ	Discus fish (Symphysodon aequifasciatus) is a cichlid that is among the most popular fish for warm-water aquaria and also frequently used as the model animal for environmental science. However, little is known about the responses of S. aequifasciatus to low temperatures caused by environmental variation. Here, by using conventional biochemical assays and gas chromatography time-of-flight mass spe…	2018	SCIENCE OF THE TOTAL ENVIRONMENT	China	AS	L	F	Climate Change	Thermal alteration	Thermal stress		x
1354	The Air-Breathing Paradise Fish (Macropodus opercularis) Differs From Aquatic Breathers in Strategies to Maintain Energy Homeostasis Under Hypoxic and Thermal Stresses	Wang, MC; Lin, HC	Two major strategies are used by most fish to maintain energy homeostasis under hypoxia. One is to utilize alternative metabolic pathways to increase energy production, and the other is to limit energy expenditure by suppressing energy-consuming processes, especially ionoregulation. Some anabantoid fishes live in tropical rivers, where hypoxic environments occur frequently. We previously found th…	2018	FRONTIERS IN PHYSIOLOGY	Taiwan	AS	L	F	Climate Change	Thermal alteration	Thermal stress		x
187	Thermal stress increases activity and risk-taking behavior but not anxiety in a livebearing fish	Culumber, ZW	Characterizing the potential for, and mechanisms of, organismal response to environmental stress, particularly in the context of temperature, remains important for predicting effects of global change on natural populations. A number of studies have looked at changes in behavioral variation, focusing primarily on activity, boldness and aggression, while many behavioral traits have gone unexplored.…	2020	ENVIRONMENTAL BIOLOGY OF FISHES	America	NAM	L	F	Climate Change	Thermal alteration	Thermal stress				x
900	High Temperature, pH, and Hypoxia Cause Oxidative Stress and Impair the Spermatic Performance of the Amazon FishColossoma macropomum	Castro, JS; Braz-Mota, S; Campos, DF; Souza, SS; Val, AL	The control of abiotic parameters is fundamental for fish survival, growth and reproduction. These factors have a direct effect on sperm quality. Thus, this study evaluated the effect of different temperatures (29, 31, 33, and 35 degrees C), pHs (4 and 8), and hypoxia (1 mgO(2)L(-1)) on sperm motility ofColossoma macropomum(tambaqui). The results indicated a longer duration of sperm motility at 2…	2020	FRONTIERS IN PHYSIOLOGY	Brazil	SA	L	F	Climate Change	Thermal alteration	Thermal stress		x
915	Thermal tolerance and fish heart integrity: fatty acids profiles as predictors of species resilience	Christen, F; Dufresne, F; Leduc, G; Dupont-Cyr, BA; Vandenberg, GW; Le Francois, NR; Tardif, JC; Lamarre, SG; Blier, PU	The cardiovascular system is a major limiting system in thermal adaptation, but the exact physiological mechanisms underlying responses to thermal stress are still not completely understood. Recent studies have uncovered the possible role of reactive oxygen species production rates of heart mitochondria in determining species' upper thermal limits. The present study examines the relationship betw…	2020	CONSERVATION PHYSIOLOGY	Canada	NAM	L	F	Climate Change	Thermal alteration	Thermal stress		x
404	Effect of zinc on growth performance and cellular metabolic stress of fish exposed to multiple stresses	Kumar, N; Krishnani, KK; Singh, NP	Global warming due to increasing temperature and contamination in aquatic environment has been found to be inducing cellular metabolic stress in fish. The present study focused on temperature and contamination in aquatic ecosystems and its alleviation/mitigation. Hence, this study was conducted to evaluate the role of zinc to improve growth performance, cellular metabolic stress, and digestive en…	2020	FISH PHYSIOLOGY AND BIOCHEMISTRY	India	AS	L	F	Climate Change	Thermal alteration	Thermal stress		x	x
336	Reduced condition factor of two native fish species coincident with invasion of non-native Asian carps in the Illinois River, USA - Is this evidence for competition and reduced fitness?	Irons, KS; Sass, GG; Mcclelland, MA; Stafford, JD	Non-native, Asian carps bighead hypophthalmichthys nobilis and silver Hypophthalmichthys molitrix have been present in the Illinois River since the early 1990s. The Long-Term Resource Monitoring Program (LTRMP) has been collecting bighead and silver carps in routine monitoring of the La Grange Reach, Illinois River, since 1995 and 1998, respectively. Despite variable recruitment, Asian carps abun…	2007	JOURNAL OF FISH BIOLOGY	America	NAM	F	F	Invasive species	Presence of invasive species	Changed food availability			x
838	EFFECTS OF EXOTIC FISHES ON THE SOMATIC CONDITION OF THE ENDANGERED KILLIFISH FUNDULUS LIMA (TELEOSTEI: FUNDULIDAE) IN OASES OF BAJA CALIFORNIA SUR, MEXICO	Andreu-Soler, A; Ruiz-Campos, G	We assessed the effects of the abundance and biomass of four exotic fishes (common carp, Cyprinus carpio; guppy, Poecilia reticulata; green swordtail, Xiphophorus hellerii; and redbelly tilapia, Tilapia cf. zillii) on the residual somatic condition (Kr) of endangered Baja California killifish (Fundulus lima) in two oasis systems of Baja California Sur, Mexico. We used multiple regressions to anal…	2013	SOUTHWESTERN NATURALIST	Mexico	SA	F	F	Invasive species	Presence of invasive species	Changed food availability			x
266	Assessing the potential impact of nonnative fish on native fish by relative condition	Gaygusuz, O; Emiroglu, O; Tarkan, AS; Aydin, H; Top, N; Dorak, Z; Karakus, U; Baskurt, S	Nonnative species (NNS) pose one of the most common threats to the conservation of biodiversity. Given the difficulty in measuring and documenting the specific impacts of introduced species on native species, indices of condition may provide an easy and inexpensive alternative. The aim of this study was to understand the impact of NNS on some common and endemic freshwater fishes, examining their …	2013	TURKISH JOURNAL OF ZOOLOGY	Turkey	EU	F	F	Invasive species	Presence of invasive species	Changed food availability			x
318	A salty landscape of fear: responses of fish and zooplankton to freshwater salinization and predatory stress	Hintz, WD; Relyea, RA	Predator-prey relationships are altered by anthropogenic contaminants. Road salt is a widespread contaminant among freshwater ecosystems, yet a relatively understudied subject in community ecology. Unknown is whether road salt salinization interacts with predatory stress to influence the growth, behavior, or reproduction of freshwater organisms. Using rainbow trout (Oncorhynchus mykiss) and zoopl…	2017	OECOLOGIA	America	NAM	L	F	Invasive species	Presence of invasive species	Predation				x
118	Behavioral responses to, and fitness consequences from, an invasive species are life-stage dependent in a threatened native fish	Brown, TR; Coleman, RA; Swearer, SE; Hale, R	Native wildlife are impacted by invasive species in numerous ways and will be more vulnerable if they cannot recognize the threat posed by an invader. Impacts, however, are generally assessed for a single life stage and without consideration of behavioral responses. This limits knowledge of the mechanisms underpinning the threats of invaders and the responses that could help or hinder native anim…	2018	BIOLOGICAL CONSERVATION	Australia	OC	F	F	Invasive species	Presence of invasive species	Predation		x
98	Diet and condition of three fish species (Characidae) of the Andean foothills in relation to deforestation	Bojsen, BH	I studied effects of deforestation on diet and condition of three characid species; Astyanax zonatus, Knodus gamma, and Prionobrama filigera in small streams in the Ecuadorian Amazon. The best condition of K. gamma was found at sites with low canopy cover, while the best condition of P. filigera was found at sites with high canopy cover. Deforestation changed population structure of A. zonatus by…	2005	ENVIRONMENTAL BIOLOGY OF FISHES	Ecuador	SA	F	F	Land-use Changes	Removal of terrestrial vegetation	Changed food availability			x
698	TOWARDS A FUNCTIONAL UNDERSTANDING OF THE EFFECTS OF SEDIMENT AGGRADATION ON STREAM FISH CONDITION	Sullivan, SMP; Watzin, MC	Using both field and laboratory experiments, we evaluated mechanistic links among sediment aggradation, embeddedness and fish condition. In the field, we measured fish condition in three common stream and river species representing unique feeding guilds [creek chubs (surface and water column feeders), pumpkinseeds (omnivores) and white suckers (benthic invertivores)] over time across varying sedi…	2010	RIVER RESEARCH AND APPLICATIONS	America	NAM	FL	F	Land-use Changes	Removal of terrestrial vegetation	Changed food availability			x
377	Watershed-Scale Land Use Activities Influence the Physiological Condition of Stream Fish	King, GD; Chapman, JM; Midwood, JD; Cooke, SJ; Suski, CD	Land use changes within watersheds can have large effects on stream ecosystems, but the mechanistic basis of those effects remains poorly understood. While changes to population size presumably reflect underlying variation in organismal health and condition, such individual-level metrics are rarely evaluated in the context of ecosystem disturbance. To address this deficiency, we combined physiolo…	2016	PHYSIOLOGICAL AND BIOCHEMICAL ZOOLOGY	America	NAM	FL	F	Land-use Changes	Removal of terrestrial vegetation	Changed food availability	x
248	Status and condition of fish assemblages in streams of the Tualatin River Basin, Oregon	Friesen, TA; Ward, DL	We conducted fish inventories at 38 sites on fifteen streams of the lower Tualatin River Basin as part of a study to document fish species and assess the impacts of urbanization on native fish assemblages. We used three-pass electrofishing techniques to survey each site in spring, summer, autumn, and winter. We collected 25 species of fish from ten families. twelve species from five families (6.3…	1996	NORTHWEST SCIENCE	America	NAM	F	F	Land-use Changes	Flow alteration	Changed water quality						x
703	INTERRELATIONSHIPS BETWEEN MERCURY LEVELS IN YEARLING YELLOW PERCH, FISH CONDITION AND WATER-QUALITY	SUNS, K; HITCHIN, G	Yearling yellow perch were collected from sixteen Muskoka-Haliburton lakes to determine interrelationships between water quality, Hg residues in fish and fish condition. The lakes studied were Precambrian shield lakes with a pH range of 5.6 to 7.3 and total inflection point alkalinities of 0.4 to 16.0 mg L?1. Mercury residues in yellow perch ranged from 31 to 233 ng g?1 and were inversely correla…	1990	WATER AIR AND SOIL POLLUTION	Canada	NAM	FL	F	Land-use Changes	Pollution	Changed water quality			x
205	The association of water chemistry variables and fish condition in streams of Shenandoah National Park (USA)	Dennis, TE; MacAvoy, SE; Steg, MB; Bulger, AJ	As part of the ''Shenandoah National Park: Fish in Sensitive Habitats'' (SNP:FISH) project, the blacknose dace (Rhinichthys atratulus) was utilized as an indicator species to assess the susceptibility of the ichthyofaunal community of Shenandoah National Park (USA) to acidification. Water chemistry (ANC, conductivity, pH, and concentrations of Ca2+, Mg2+ Na+, K+, Cl- NO3-, SO42-, and SiO2) was sa…	1995	WATER AIR AND SOIL POLLUTION	America	NAM	F	F	Land-use Changes	Pollution	Changed water quality			x
1651	Application and modification of the fish health assessment index used for largemouth bass in the Catawba River, North Carolina South Carolina	Coughlan, DJ; Baker, BK; Cloutman, DG; Rash, WM	Health of largemouth bass Micropterus salmoides was assessed by the fish health assessment index (FHAI) procedure at various sites along the Catawba River, North Carolina-South Carolina, in 1993 and 1994. Tissues, organs, and blood from 15 fish per location were evaluated and scored for deviations from normal appearances or values to derive an FHAI score for each location. Minimally affected loca…	1996	MULTIDIMENSIONAL APPROACHES TO RESERVOIR FISHERIES MANAGEMENT	America	NAM	F	F	Land-use Changes	Pollution	Changed water quality						x			x
1652	Application of a fish health assessment index and associated parasite index to Clarias gariepinus (Teleostei: Clariidae) in the Vaal River system, South Africa	Crafford, D; Avenant-Oldewage, A	The aim of this study was to determine if the fish health assessment index (HAI) developed in the USA and associated parasite index (PI), when applied to Clarias gariepinus at two localities in the upper and middle Vaal River system, could distinguish between localities on the grounds of water quality. Elevated HAI values, correlating with poorer chemical and physical water quality, were recorded…	2009	AFRICAN JOURNAL OF AQUATIC SCIENCE	South Africa	AF	FL	F	Land-use Changes	Pollution	Changed water quality		x	x			x	x		x
1711	Fish health changes in Lake Okaro, New Zealand: effects of nutrient remediation, season or eutrophication?	Landman, MJ; Ling, N	The purpose of this investigation was to measure the in situ health of selected biota with respect to a large-scale application of an aluminium-amended zeolite (Z2G1) in Lake Okaro, New Zealand. We hypothesized that, based on previous laboratory toxicity testing, the Z2G1 application would have minimal or no significant health effects on lake fauna. To test this hypothesis, two sampling events we…	2011	HYDROBIOLOGIA	New Zealand	OC	L	F	Land-use Changes	Pollution	Changed water quality		x	x			x	x
1390	Applying Index of Biotic Integrity Based on Fish Assemblages to Evaluate the Ecosystem Health of Weihe River	Wu, W; Xu, ZX	In Weihe River Basin,, ecosystem is deteriorating gradually under dual pressures from rapid growth of population and development of economics, which is important to identify the biological situation and take measures to restore damaged ecosystem. Biological integrity in Weihe River was assessed based on the 45 sample sites using a fish Index of Biotic Integrity (IBI) in this study. In this invest…	2015	PROCEEDING OF THE 5TH INTERNATIONAL YELLOW RIVER FORUM ON ENSURING WATER RIGHT OF THE RIVER'S DEMAND AND HEALTHY RIVER BASIN MAINTENANCE, VOL I	Guinea	AF	F	F	Land-use Changes	Pollution	Changed water quality						x			x
1538	In-stream water quality, invertebrate and fish community health across a gradient of dairy farming prevalence in a New Zealand river catchment	Ramezani, J; Akbaripasand, A; Closs, GP; Matthaei, CD	Dairying is an intensive form of agriculture influencing stream ecosystems worldwide via increased levels of nutrients, deposited fine sediment and other contaminants. However, it is not fully understood how dairy farming affects food supply for stream fish. We investigated relationships between dairy farming prevalence in the catchments of nine tributaries of a New Zealand river (0% to 79% of th…	2016	LIMNOLOGICA	New Zealand	OC	F	F	Land-use Changes	Pollution	Changed water quality			x
1143	Assessing water quality at large geographic scales: Relations among land use, water physicochemistry, riparian condition, and fish community structure	Meador, MR; Goldstein, RM	Data collected from 172 sites in 20 major river basins between 1993 and 1995 as part of the US Geological Survey's National Water-Quality Assessment Program were analyzed to assess relations among basinwide land use (agriculture, forest, urban, range), water physicochemistry, riparian condition, and fish community structure. A multimetric approach was used to develop regionally referenced indices…	2003	ENVIRONMENTAL MANAGEMENT	America	NAM	F	F	Land-use Changes	Removal of terrestrial vegetation	Changed water quality									x
222	Fish condition in introduced tilapias of Ugandan crater lakes in relation to deforestation and fishing pressure	Efitre, J; Chapman, LJ; Murie, DJ	This study identifies environmental predictors of the condition of two introduced tilapia species (Oreochromis leucostictus and Tilapia zillii) that are known to have divergent trophic niches (planktivore and herbivore, respectively) in 17 crater lakes in western Uganda. We asked whether fish condition differs among lakes characterized by differences in fishing pressure and catchment deforestatio…	2009	ENVIRONMENTAL BIOLOGY OF FISHES	Uganda	AF	F	F	Land-use Changes	Removal of terrestrial vegetation	Changed water quality			x
676	Testing the Severity of Ill Effects Model for Predicting Fish Abundance and Condition	Smedley, RA; Curry, RA; Gray, MA	We tested the severity of ill effects (SEV) model as a predictor of the potential impacts of suspended sediment in small streams in an agricultural region of New Brunswick. Proposed by Newcombe and Jensen, the SEV uses the concentration of suspended sediment and the duration of exposure to predict the impacts on fish. In 2007, eight streams with brook trout Salvelinus fontinalis and slimy sculpin…	2011	NORTH AMERICAN JOURNAL OF FISHERIES MANAGEMENT	Canada	NAM	F	F	Land-use Changes	Removal of terrestrial vegetation	Changed water quality			x
95	Reach-Scale Land Use Drives the Stress Responses of a Resident Stream Fish	Blevins, ZW; Wahl, DH; Suski, CD	To date, relatively few studies have tried to determine the practicality of using physiological information to help answer complex ecological questions and assist in conservation actions aimed at improving conditions for fish populations. In this study, the physiological stress responses of fish were evaluated in-stream between agricultural and forested stream reaches to determine whether differe…	2014	PHYSIOLOGICAL AND BIOCHEMICAL ZOOLOGY	America	NAM	F	F	Land-use Changes	Removal of terrestrial vegetation	Changed water quality		x
1400	Monitoring and assessment of water health quality in the Tajan River, Iran using physicochemical, fish and macroinvertebrates indices	Aazami, J; Esmaili-Sari, A; Abdoli, A; Sohrabi, H; Van den Brink, PJ	Background: Nowadays, aquatic organisms are used as bio-indicators to assess ecological water quality in western regions, but have hardly been used in an Iranian context. We, therefore, evaluated the suitability of several indices to assess the water quality for an Iranian case study. Methods: Measured data on biotic (fish and macroinvertebrates) and abiotic elements (28 physicochemical and habit…	2015	JOURNAL OF ENVIRONMENTAL HEALTH SCIENCE AND ENGINEERING	Iran	AS	F	F	Land-use Changes	Removal of terrestrial vegetation	Changed water quality							x		x
376	Stress in the neighborhood: Tissue glucocorticoids relative to stream quality for five species of fish	King, GD; Chapman, JM; Cooke, SJ; Suski, CD	Anthropogenic alterations to terrestrial habitat (e.g., urbanization, deforestation, agriculture) can have a variety of negative effects on watercourses that flow through disturbed landscapes. Currently, the relationship between stream habitat quality and fish condition remains poorly understood. The use of physiological metrics such as glucocorticoids (GCs) provides a useful tool for quantifying…	2016	SCIENCE OF THE TOTAL ENVIRONMENT	America	NAM	FL	F	Land-use Changes	Removal of terrestrial vegetation	Changed water quality	x
1516	Influence of land use on the health of a detritivorous fish (Ancistrus mullerae) endemic to the Iguassu ecoregion: relationship between agricultural land use and severe histopathological alterations	Neves, MP; Amorim, JPD; Delariva, RL	This study aimed to evaluate the histopathological biomarkers of the gills and liver of endemic catfish to test the hypothesis that, in environments under intense land use by agricultural activities, histopathological alterations occur more severely. Samples were collected by electrofishing in seven streams in the Lower Iguacu basin quarterly from August 2015 to February 2016. The gills and liver…	2018	ENVIRONMENTAL SCIENCE AND POLLUTION RESEARCH	Brazil	SA	L	F	Land-use Changes	Removal of terrestrial vegetation	Changed water quality							x
764	Warmer temperatures interact with salinity to weaken physiological facilitation to stress in freshwater fishes	Walker, RH; Smith, GD; Hudson, SB; French, SS; Walters, AW	Management of stressors requires an understanding of how multiple stressors interact, how different species respond to those interactions and the underlying mechanisms driving observed patterns in species' responses. Salinization and rising temperatures are two pertinent stressors predicted to intensify in freshwater ecosystems, posing concern for how susceptible organisms achieve and maintain ho…	2020	CONSERVATION PHYSIOLOGY	America	NAM	FL	F	Land-use Changes	Removal of terrestrial vegetation	Changed water quality	x	x
670	DIELDRIN - EFFECTS OF CHRONIC SUBLETHAL EXPOSURE ON ADAPTATION TO THERMAL-STRESS IN FRESHWATER FISH	SILBERGELD, EK	The freshwater fish, Etheostoma nigrum, were pretreated with 2.3 ppb dieldrin for 30 days and then exposed to thermal stress, applied by heating the water at a rate of l°C/hr to a maximum of 7-9°C above ambient temperature. Pretreated fish had significantly higher mortality than fish not pretreated with dieldrin but also exposed to the same thermal stress. Measurements of blood glucose, feeding, …	1973	ENVIRONMENTAL SCIENCE & TECHNOLOGY	America	NAM	L	F	Land-use Changes	Pollution	Increased chemical contaminants		x	x	x	x		x
654	MERCURY CONCENTRATION OF WHITE MUSCLE IN RELATION TO AGE, GROWTH, AND CONDITION IN 4 SPECIES OF FISHES FROM CLAY LAKE, ONTARIO	SCOTT, DP	Studies of large (about 125) samples of walleye (Stizostedion vitreum), northern pike (Esox lucius), white sucker (Catostomus commersoni), and lake whitefish (Coregonus clupeaformis) from each of four areas of Clay Lake, Ontario, a highly mercury-contaminated lake, have confirmed previous findings that the larger the fish, the greater the white muscle mercury concentration, within species, within…	1974	JOURNAL OF THE FISHERIES RESEARCH BOARD OF CANADA	Canada	NAM	F	F	Land-use Changes	Pollution	Increased chemical contaminants			x
1140	LEUCOCRIT - SIMPLE HEMATOLOGICAL TECHNIQUE FOR MEASURING ACUTE STRESS IN SALMONID FISH, INCLUDING STRESSFUL CONCENTRATIONS OF PULPMILL EFFLUENT	MCLEAY, DJ; GORDON, MR	The number of leucocytes and thrombocytes in the circulating blood of fishes seems to reflect more accurately than the number of erythrocytes the fish's reaction to acute stress, including that caused by pollution. To facilitate the estimation of leucocytes in fish blood, a new test is being introduced called leucocrit, which is based on the determination of the volume of packed leucocytes–thromb…	1977	JOURNAL OF THE FISHERIES RESEARCH BOARD OF CANADA	Canada	NAM	L	F	Land-use Changes	Pollution	Increased chemical contaminants		x
422	A SIMPLE ACTIVITY QUOTIENT FOR DETECTING POLLUTION-INDUCED STRESS IN FISHES	LEMLY, AD	An activity quotient (Aq) is described which can be used to detect the stress response of fishes to sublethal concentrations of pollutants. The quotient considers three variables; ventilation frequency (Y), coughing rate (C), and pectoral fin activity (PA), and is represented importance of a respiratory component.(numerator values) and an activity component (denominator value) are indicated and c…	1983	ENVIRONMENTAL TECHNOLOGY LETTERS	America	NAM	L	F	Land-use Changes	Pollution	Increased chemical contaminants				x
1308	HISTOPATHOLOGICAL, HEMATOLOGICAL, CONDITION-FACTOR, AND ORGAN WEIGHT CHANGES ASSOCIATED WITH SELENIUM ACCUMULATION IN FISH FROM BELEWS LAKE, NORTH-CAROLINA	SORENSEN, EMB; CUMBIE, PM; BAUER, TL; BELL, JS; HARLAN, CW	Green sunfish (Lepomis cyanellus) were collected from two study sites in Belews Lake, North Carolina, for assessment of correlations between several biological parameters and bioaccumulation of selenium. The fish had elevated concentrations of selenium in the hepatopancreas (liver) and exhibited histopathological and other manifestations of selenium poisoning. Condition-factors of Belews Lake fis…	1984	ARCHIVES OF ENVIRONMENTAL CONTAMINATION AND TOXICOLOGY	America	NAM	FL	F	Land-use Changes	Pollution	Increased chemical contaminants		x	x				x
879	SHORT-TERM FISH AND AMPHIBIAN EMBRYO-LARVAL TESTS FOR DETERMINING THE EFFECTS OF TOXICANT STRESS ON EARLY LIFE STAGES AND ESTIMATING CHRONIC VALUES FOR SINGLE COMPOUNDS AND COMPLEX EFFLUENTS	BIRGE, WJ; BLACK, JA; WESTERMAN, AG	A short-term embryo-larval test is described for use with single compounds or complex effluents. Exposure was initiated soon after fertilization and maintained for 4 d after hatching, which gave an exposure period of 6 to 8 d for a number of fish and amphibian species. Test responses included mortality and teratogenesis. Probit analysis was used to calculate median lethal (LC50) and threshold (LC…	1985	ENVIRONMENTAL TOXICOLOGY AND CHEMISTRY	America	NAM	FL	F	Land-use Changes	Pollution	Increased chemical contaminants									x
687	STRESS FACTORS THAT CAN AFFECT STUDIES OF DRUG-METABOLISM IN FISH	SOMMER, CV; BINKOWSKI, FP; SCHALK, MA; BARTOS, JM	The effects of environmental stress conditions on the defense response of rainbow trout following a four week exposure to subacute levels of un-ionized ammonia or temperatures 5 C above and 5 C below the temperature optimum (15 C) were investigated. These experimental studies can serve as a model to evaluate the metabolic response of fish to external agents (e.g., drugs, vaccines) under environme…	1986	VETERINARY AND HUMAN TOXICOLOGY	America	NAM	L	F	Land-use Changes	Pollution	Increased chemical contaminants		x
502	THE INFLUENCE OF SUBMERGED PULPWOOD ON FEEDING AND CONDITION OF FISHES IN A RESERVOIR	NEGUS, MT	One hundred and forty years of log driving in the Kennebec River, Maine, left an estimated one to two million cords of submerged pulpwood logs, with major accumulations in reservoirs such as Wyman lake. Commercial salvaging of these logs began in 1978, which prompted a study to assess the importance of these logs to fishes and the potential effects of log salvaging. Vertical gill nets were set in…	1987	HYDROBIOLOGIA	America	NAM	F	F	Land-use Changes	Pollution	Increased chemical contaminants			x
1871	PRELIMINARY EVALUATION OF MACROPHAGE PINOCYTOSIS AS A TECHNIQUE TO MONITOR FISH HEALTH	WEEKS, BA; KEISLER, AS; WARINNER, JE; MATHEWS, ES	A recently developed spectrophotometric technique was used to examine the effect of environmental pollutants on pinocytosis by fish macrophages. Spot, Leiostomus xanthurus, and hogchoker. Trinectes maculatus, were captured from the York River, a relatively non-polluted ricer, and from the Elizabeth River, known to be highly contaminated with polynuclear aromatic hydrocarbons (PAHs). Kidney cell t…	1987	MARINE ENVIRONMENTAL RESEARCH	America	NAM	L	F	Land-use Changes	Pollution	Increased chemical contaminants		x
105	PHYSIOLOGICAL ADAPTATION TO ACID STRESS IN FISH	BONGA, SEW; FLIK, G; BALM, PHM	The effects were studied on short-tero and chronic acid oxposur. (1 day - 3 months) on prolaccin secretion and on several parameters affected by prolactin in tilapia. The short-term effects are not only dependent on the pH level but also on the rate of acidificacion. Rapid acidification to pH 4.0 leads to necrosis of the integumental epithelium, causes severe damage of the skin and high plasma el…	1987	ANNALES DE LA SOCIETE ROYALE ZOOLOGIQUE DE BELGIQUE	The Netherlands	EU	L	F	Land-use Changes	Pollution	Increased chemical contaminants	x
22	A MULTIVARIATE APPROACH FOR EVALUATING RESPONSES OF FISH TO CHRONIC POLLUTANT STRESS	ADAMS, SM; BEAUCHAMP, JJ; BURTIS, CA	In man, contaminant effects studies, usually one or only a few variables are measured to quantify the responses of fish to stress. In this investigation, a suite of biochemical variables and condition indices were measured simultaneously from the same organism to determine the integrated (multivariate) response of fish to stress. Aspects of electrolyte homeostasis (serum sodium and potassium), ca…	1988	MARINE ENVIRONMENTAL RESEARCH	America	NAM	F	F	Land-use Changes	Pollution	Increased chemical contaminants			x
26	THE USE OF BIOINDICATORS FOR ASSESSING THE EFFECTS OF POLLUTANT STRESS ON FISH	ADAMS, SM; SHEPARD, KL; GREELEY, MS; JIMENEZ, BD; RYON, MG; SHUGART, LR; MCCARTHY, JF; HINTON, DE	The use of bioindicators in environmental pollution studies involves monitoring a suite of selected stress responses at several levels of biological organization in order to (1) assess the effects of sublethal stress on fish, (2) predict future trends (early warning indicators) and (3) obtain insights into causal relationships between stress and effects at the community and ecosystem level. We ha…	1989	MARINE ENVIRONMENTAL RESEARCH	America	NAM	FL	F	Land-use Changes	Pollution	Increased chemical contaminants			x			x		x
704	SHIFTS IN PROTEIN-METABOLISM IN SOME ORGANS OF FRESH-WATER FISH, CYPRINUS-CARPIO UNDER MERCURY STRESS	SURESH, A; SIVARAMAKRISHNA, B; VICTORIAMMA, PC; RADHAKRISHNAIAH, K	Changes in the protein metabolism of gill, kidney and intestine of freshwater fish, Cyprinus carpio exposed to 1, 15 and 30 days to sublethal concentration (0.1 mg/l) of mercury were studied. The total, soluble and structural protein contents recorded the depletion followed by progressive increase in accumulation of free aminoacids. Concurrently, the activity of protease in the tissues was also i…	1991	BIOCHEMISTRY INTERNATIONAL	India	AS	L	F	Land-use Changes	Pollution	Increased chemical contaminants		x					x
326	IMPAIRED CORTISOL STRESS RESPONSE IN FISH FROM ENVIRONMENTS POLLUTED BY PAHS, PCBS, AND MERCURY	HONTELA, A; RASMUSSEN, JB; AUDET, C; CHEVALIER, G	The cortisol stress response to capture was investigated in two species of fish (Perca flavescens and Esox lucius) from sites polluted by high levels of polycyclic aromatic hydrocarbons (PAHs), polychlorinated biphenyls (PCBs), and mercury, and from reference sites in the St. Lawrence river system. Fish from the reference sites exhibited the normal elevation of serum cortisol in response to the a…	1992	ARCHIVES OF ENVIRONMENTAL CONTAMINATION AND TOXICOLOGY	Canada	NAM	FL	F	Land-use Changes	Pollution	Increased chemical contaminants	x
498	5'-NUCLEOTIDASE ACTIVITY IN CERTAIN TISSUES OF THE FISH HETEROPNEUSTES-FOSSILIS UNDER TOXIC STRESS	NARAIN, S; KUMAR, B	The present study deals with the effects of Urea, Nirma, DDT and Malathion in combination on 5'-nucleotidase activity in the liver, kidney intestine and gills of a fresh water teleost Heteropneustes fossilis at sublethal levels after short term and long term exposure. Marked alteration in 5'-nucleotidase activity were noted at most of the concentrations. Significant stimulation of enzyme activity…	1992	ACTA HISTOCHEMICA ET CYTOCHEMICA	China	AS	L	F	Land-use Changes	Pollution	Increased chemical contaminants		x
154	MODULATION OF FISH LIVER FRUCTOSE-1, 6-BIS PHOSPHATASE BY AMMONIA STRESS	CHATTORAJBHATTACHARYYA, S; DAS, S; DAS, AB; MAJUMDER, AL	Hepatic fructose 1, 6 bisphosphatase (Fru-P2ase) from Channa punctatus exhibits 100% and 60% elevations of its maximal catalytic rates (Vmax) at pH 7.5 and 9.5 respectively in summer over those in winter. Both the neutral and alkaline activities of the enzyme are enhanced remarkably (100%) in the winter-adapted fish due to exposure to 10 mg N/1 of unionized ammonia for three weeks. While the neut…	1992	BIOCHEMISTRY INTERNATIONAL	India	AS	L	F	Land-use Changes	Pollution	Increased chemical contaminants		x
1251	CHANGES IN THE LEVELS OF RESPIRATION AND IONS IN THE TISSUES OF FRESH-WATER FISH, LABEO-ROHITA UNDER FENVALERATE STRESS	REDDY, PM; PHILIP, GH	Experiments were conducted with the freshwater fish, Labeo rohita to study the effect of fenvalerate on the rate of respiration nd the ions at 6, 12, 24 and 48 hrs. Exposure of fish, Labeo rohita to sublethal concentration of fenvalerate (10mug/L) caused significant decrease in the whole animal and tissue respiration. The ionic content of sodium, potassium and calcium also decreased significantly…	1992	CHEMOSPHERE	India	AS	L	F	Land-use Changes	Pollution	Increased chemical contaminants		x		x
1310	BIOACCUMULATION OF NICKEL IN THE ORGANS OF THE FRESH-WATER FISH, CYPRINUS-CARPIO, AND THE FRESH-WATER MUSSEL, LAMELLIDENS-MARGINALIS, UNDER LETHAL AND SUBLETHAL NICKEL STRESS	SREEDEVI, P; SURESH, A; SIVARAMAKRISHNA, B; PRABHAVATHI, B; RADHAKRISHNAIAH, K	Nickel concentration, measured by Atomic Absorption Spectrophotometry (AAS), increased significantly in the gill, kidney, liver, brain and white muscle of the freshwater fish, C. carpio, and in the ctenidium, hepatopancreas, mantle, adductor muscle and foot of the freshwater mussel, L. marginalis, at 1, 2, 3 and 4 days on exposure to lethal and at 1, 5, 10 and 15 days on exposure to sublethal con…	1992	CHEMOSPHERE	India	AS	L	F	Land-use Changes	Pollution	Increased chemical contaminants							x
24	EVALUATING EFFECTS OF ENVIRONMENTAL-STRESS ON FISH COMMUNITIES USING MULTIRESPONSE INDICATORS	ADAMS, SM; CADA, GF; GREELEY, MS; SHUGART, LR	Most traditional approaches for assessing the effects of environmental stress on fish involve the generation of species lists, the estimation of densities of organisms, the use of acute of chronic laboratory tests, or the measurement of single or a few stress responses. Most of these approaches provide limited information needed to address fundamental National Environmental Policy Act (NEPA) issu…	1993	ENVIRONMENTAL ANALYSIS: THE NEPA EXPERIENCE	America	NAM	F	F	Land-use Changes	Pollution	Increased chemical contaminants		x	x				x
421	METABOLIC STRESS DURING WINTER INCREASES THE TOXICITY OF SELENIUM TO FISH	LEMLY, AD	This study examined the effect of reductions in water temperature and photoperiod, mimicking winter conditions, on the toxicity of combined dietary (5.1 mug/g dry weight) and waterborne (4.8 mug/l) selenium to juvenile bluegill (Lepomis macrochirus). Elevated selenium caused hematological changes and gill damage that reduced respiratory capacity, while increasing respiratory demand and oxygen con…	1993	AQUATIC TOXICOLOGY	America	NAM	FL	F	Land-use Changes	Pollution	Increased chemical contaminants		x		x	x				x
958	A LABORATORY EVALUATION OF THE USE OF STRESS PROTEINS IN FISH TO DETECT CHANGES IN WATER-QUALITY	DYER, SD; DICKSON, KL; ZIMMERMAN, EG	The stress-protein response is a conserved and ubiquitous protective mechanism that enables cells to tolerate a wide variety of environmental insults. This response involves the decreased translation of “normal” genes and the increased translation of stress protein genes, resulting in the preferential synthesis of suites of proteins of different molecular weights. These proteins perform a variety…	1993	ENVIRONMENTAL TOXICOLOGY AND RISK ASSESSMENT	America	NAM	L	F	Land-use Changes	Pollution	Increased chemical contaminants		x
204	Condition factor and whole-body sodium concentrations in a freshwater fish: Evidence for acidification stress and possible ionoregulatory over-compensation	Dennis, TE; Bulger, AJ	Condition factor, ''k'', was measured for 1202 blacknose dace (Rhinichthys atratulus) from three streams in Shenandoah National Park (USA) of different acid neutralizing capacities (ANCs). ''K'' is a ratio of weight standardized to length; it is an indication of the health of the individuals in a population. R. atratulus condition factor in the low-ANC stream was found to be significantly lower (…	1995	WATER AIR AND SOIL POLLUTION	America	NAM	F	F	Land-use Changes	Pollution	Increased chemical contaminants		x	x
1752	ANTHROPOGENIC CONTAMINANTS AND FISH HEALTH ALONG AN URBAN WATERWAY	OSTRANDER, GK; KUEHN, RL; BERLIN, KD; HAWKINS, WE	Field studies were conducted along an urban/industrial river to investigate the potential relationship between anthropogenic contaminants, including those related to oil refining, and fish health. The channel catfish, Ictalurus punctatus, served as the benthic sentinel species for these studies. At least 15 aromatic hydrocarbons known to be associated with oil refining and/or other industrial act…	1995	ENVIRONMENTAL TOXICOLOGY AND WATER QUALITY	America	NAM	FL	F	Land-use Changes	Pollution	Increased chemical contaminants			x				x		x
1708	RELATIONSHIPS AMONG PETROLEUM REFINING, WATER AND SEDIMENT CONTAMINATION, AND FISH HEALTH	KUEHN, RL; BERLIN, KD; HAWKINS, WE; OSTRANDER, GK	Water, sediment, and fish were sampled from three streams that were receiving or had received effluents from oil refineries. Water and sediment samples were analyzed by gas chromatography/mass spectrometry. Each stream contained aromatic carbons including substituted benzenes and naphthalenes, which are related to oil refinery operations. Fish were identified, counted, and examined for external l…	1995	JOURNAL OF TOXICOLOGY AND ENVIRONMENTAL HEALTH	America	NAM	L	F	Land-use Changes	Pollution	Increased chemical contaminants						x	x
595	Innate immune function as a bioindicator of pollution stress in fish	Rice, CD; Kergosien, DH; Adams, SM	Immunotoxicological studies, based on processing of samples in the field and laboratory, were conducted on fish collected from a stream receiving point-source contaminants near its headwaters. Previous studies in this stream have revealed that cytochrome P4501A activity, liver somatic indices, macrophage aggregates, and parasitic liver lesions are significantly elevated in sunfish with the degree…	1996	ECOTOXICOLOGY AND ENVIRONMENTAL SAFETY	America	NAM	L	F	Land-use Changes	Pollution	Increased chemical contaminants		x
1218	Ammonium sulphate induced stress related alterations in the opercular epidermis of the live fish Heteropneustes (Saccobranchus) fossilis (Bloch)	Paul, VI; Banerjee, TK	Histopathological analysis of the sublethal toxicity induced by 0.2 g/l (10% of 96 h LC(50) value) of the inorganic fertilizer ammonium sulphate to the outer and inner opercular epidermis of Heteropneustes fossilis has been made. Density and dimension of the goblet mucous cells (MCs) of the outer opercular epidermis increase enormously in the initial stages of exposure. Perinuclear vacuoles appea…	1996	CURRENT SCIENCE	India	AS	L	F	Land-use Changes	Pollution	Increased chemical contaminants										x	histopathology of skin cells
720	Histopathologic biomarkers in feral freshwater fish populations exposed to different types of contaminant stress	Teh, SJ; Adams, SM; Hinton, DE	Histopathologic alterations of gill, liver, and spleen were studied in feral fish from three freshwater ecosystems that experience different types of contaminant stress. East Fork Poplar Creek (EFPC), a third-order stream in East Tennessee, receives point source discharges of mixed contaminants from a nuclear weapons facility located near its headwater. The Pigeon River (PR), a high-gradient fift…	1997	AQUATIC TOXICOLOGY	America	NAM	FL	F	Land-use Changes	Pollution	Increased chemical contaminants						x	x		x
586	Fraser River Action Plan resident fish condition and contaminants assessment	Raymond, BA; Shaw, DP	The condition of resident mountain whitefish and peamouth chub in the Fraser River basin was assessed based on health and tissue contaminant levels. All fish were examined in the field for external and internal abnormalities (HAI) and tissue samples were collected for histological examination. Analyses of mixed function oxygenase enzyme activity (EROD) in liver and tetrachlorinated dioxins in mus…	1997	WATER SCIENCE AND TECHNOLOGY	Canada	NAM	FL	F	Land-use Changes	Pollution	Increased chemical contaminants							x		x
995	Effect of heavy metals on the blood protein biochemistry of the fish Cyprinus carpio and its use as a big-indicator of pollution stress	Gopal, V; Parvathy, S; Balasubramanian, PR	Cyprinus carpio were exposed to two non-essential (Hg and Pb) and two essential (Cu and Ni) heavy metal salts at lethal and sub-lethal concentrations. Blood serum total protein, serum globulin and serum albumin was analysed every 2 hr for 24 hrs and again at 48 and 72 hrs. Serum protein and globulin level showed an initial sharp increase from 2 to 20 hrs, followed by decline that extend over a pe…	1997	ENVIRONMENTAL MONITORING AND ASSESSMENT	India	AS	L	F	Land-use Changes	Pollution	Increased chemical contaminants		x
882	Increased cell death by apoptosis during stress in gills and peripheral lymphocytes in fish is probably mediated by cortisol	Bonga, SEW; Bury, N; Nolan, D; Jie, L	Stressors varying from low hierarchical status to water pollutants greatly stimulate cell death by necrosis and apoptosis in pavement cells and chloride cells of the gills, and apoptosis of lymphocytes present in the branchial epithelium. Stress-free administration of cortisol (via the feed), resulting in elevated plasma cortisol levels typical for stressed fish, promoted apoptosis in these cells…	1997	ADVANCES IN COMPARATIVE ENDOCRINOLOGY, TOMES 1 AND 2	Japan	AS	L	F	Land-use Changes	Pollution	Increased chemical contaminants
1213	Affects of ammonium sulphate on the length-weight relationship and relative condition factor in young airbreathing fish Saccobranchus fossilis Bloch	Pandey, AC	Affects of ammonium sulphate fertilizer (0.5 mg/litre for 31 days) on the length-weight relationship and relative condition factor of young Saccobranchus fossilis have been reported. Logarithmic linear and parabolic equations at the initial and final observations of the control and treated fish have been established. Decreased value of regression coefficient 'b' have been obtained in the treated …	1998	JOURNAL OF ADVANCED ZOOLOGY	America	NAM	L	F	Land-use Changes	Pollution	Increased chemical contaminants			x
1759	Assessing the state of arctic ecosystem health: Bridging Inuit viewpoints and biological endpoints on fish health	Pellerin, J; Grondin, J	As with all of the world's ecosystems, the Arctic ecosystem is challenged by anthropogenic inputs. As a result of their global vision of the ecosystem in which they live, the Inuit community is concerned with the fact that traditional food may not be edible due to pollution. As part of a broader ecosystem health research program examining the biological, economic, and cultural impacts of environm…	1998	ECOSYSTEM HEALTH	Canada	NAM	FL	F	Land-use Changes	Pollution	Increased chemical contaminants		x	x			x	x		x
889	Isolation, partial characterization and localization of integumental peroxidase, a stress-related enzyme in the skin of a teleostean fish (Cyprinus carpio L.)	Brokken, LJS; Verbost, PM; Atsma, W; Bonga, SEW	Biochemical and immunological characteristics of peroxidase activity of the skin epithelium of common carp (Cyprinus carpio) were investigated and compared with peroxidase activity of blood cells. Skin as well as blood-borne peroxidases eluted from the Superdex column as a 135 kDa protein and both probably are tetrameric molecules. Skill peroxidase activity was characterized by a V-max of 51.5 +/…	1998	FISH PHYSIOLOGY AND BIOCHEMISTRY	The Netherlands	EU	L	F	Land-use Changes	Pollution	Increased chemical contaminants										x	fish skin morphology/mucous cells
89	Estimating physiological cost of chemical exposure: integrating energetics and stress to quantify toxic effects in fish	Beyers, DW; Rice, JA; Clements, WH; Henry, CJ	We present empirical support for a conceptual framework in which chemical contaminants are considered as sources of physiological stress to fish. Physiological stress was quantified in terms of energy by measuring routine metabolism, food consumption, activity, and growth rates of largemouth bass (Micropterus salmoides) exposed to the organochlorine pesticide dieldrin. Regression analysis was use…	1999	CANADIAN JOURNAL OF FISHERIES AND AQUATIC SCIENCES	America	NAM	F	F	Land-use Changes	Pollution	Increased chemical contaminants		x
1615	Ecological risk assessment in a large river-reservoir: 6. Bioindicators of fish population health	Adams, SM; Bevelhimer, MS; Greeley, MS; Levine, DA; Teh, SJ	Spatial distribution of contaminants in the sediments and biota of a large reservoir ecosystem were related to a variety of biological responses in fish populations and communities to determine possible relationships between contaminant loading in the environment and fish health. Much of the contaminant inventory in the Clinch River/Watts Bar Reservoir (CR/WBR) system has originated from three U.…	1999	ENVIRONMENTAL TOXICOLOGY AND CHEMISTRY	America	NAM	FL	F	Land-use Changes	Pollution	Increased chemical contaminants		x	x			x	x		x
996	Qualification of spontaneous undirected locomotor behavior of fish for sublethal toxicity testing. Part II. Variability of measurement parameters under toxicant-induced stress	Grillitsch, B; Vogl, C; Wytek, R	Spontaneous locomotor behavior of semiadult zebra fish (Brachydanio rerio) was recorded under sublethal short-term exposure to the anionic technical surfactant, linear alkylbenzene sulfonate (C10-13-LAS) and cadmium in single compound tests using an automated video-monitoring and object-tracing system. Vertical position and swimming velocity in the horizontal and vertical directions were used as …	1999	ENVIRONMENTAL TOXICOLOGY AND CHEMISTRY	Austria	EU	L	F	Land-use Changes	Pollution	Increased chemical contaminants				x
1616	Evaluating effects of contaminants on fish health at multiple levels of biological organization: Extrapolating from lower to higher levels	Adams, SM; Greeley, MS; Ryon, MG	Effects of environmental stressors such as contaminants on the health of aquatic ecosystems usually involve a series of biological responses ranging from the biomolecular/biochemical to the population and community levels. To establish relationships and to determine the feasibility of extrapolating between higher and lower levels of biological organization, spatial patterns in fish responses to c…	2000	HUMAN AND ECOLOGICAL RISK ASSESSMENT	America	NAM	FL	F	Land-use Changes	Pollution	Increased chemical contaminants	x	x	x				x
1661	Different treatment methods for effluent from a pulp mill and their influence on fish health and propagation	Engstrom, T; Gytel, U	Effluent from a TCF bleach plant was biologically and/or chemically treated in order to remove organic material (COD). Ecotoxicological studies with wastewater were carried out on trout and zebra fish. Untreated effluent adversely affected spawning and hatching of zebra fish larvae. Although different types of organic matter were removed with different treatment methods there was no major differe…	2000	CHEMICAL WATER AND WASTEWATER TREATMENT VI	Sweden	EU	L	F	Land-use Changes	Pollution	Increased chemical contaminants		x	x			x	x
601	Histone-like protein: a novel method for measuring stress in fish	Robinette, DW; Noga, EJ	We assessed the effect of chronic stress using a group of potent, broad-spectrum antimicrobial polypeptides, called histone-like proteins (HLPs), which appear to be an important component of non-specific immunity in channel catfish Ictalurus punctatus skin. An enzyme-linked immunosorbent assay (ELISA) was developed to measure the predominant HLP (HLP-1) in channel catfish skin. Catfish were then …	2001	DISEASES OF AQUATIC ORGANISMS	America	NAM	L	F	Land-use Changes	Pollution	Increased chemical contaminants		x
1626	Carbofuran toxicity on total lipids and free fatty acids in air breathing fish during exposure and cessation of exposure - in vivo	Begum, G; Vijayaraghavan, S	Clarias batrachus, fish were exposed to sublethal concentration of commercial carbofuran for 144 hr. After 144 hr of exposure period, fish were transferred to fresh water and kept in the same for 144 hr in order to study the effect of carbofuran after cessation of intoxication. Total lipids and free fatty acids were determined in liver, muscle kidney and ovary at an interval of 24, 72 and 144 hr …	2001	ENVIRONMENTAL MONITORING AND ASSESSMENT	India	AS	L	F	Land-use Changes	Pollution	Increased chemical contaminants					x
920	Mercury concentrations in fish from Lake Mead, USA, related to fish size, condition, trophic level, location, and consumption risk	Cizdziel, JV; Hinners, TA; Pollard, JE; Heithmar, EM; Cross, CL	Total mercury (Hg) concentrations were determined in the skeletal muscle of 339 fish collected during the fall of 1998 and spring of 1999 from Lake Mead, USA, the nation's largest human-made reservoir. Five species of fish representing a range of trophic levels and the lake's principal game fishes were studied. Hg generally increased with trophic level and fish size. Median Hg concentrations (ng/…	2002	ARCHIVES OF ENVIRONMENTAL CONTAMINATION AND TOXICOLOGY	America	NAM	FL	F	Land-use Changes	Pollution	Increased chemical contaminants			x
1156	A transformed fish cell line expressing a green fluorescent protein-luciferase fusion gene responding to cellular stress	Molina, A; Carpeaux, R; Martial, JA; Muller, M	We obtained a stable transformed fish (EPC) cell line containing a reporter gene under the control of the tilapia HSP70 promoter. Expression of the reporter gene, coding for a green fluorescent protein (GFP)-luciferase fusion protein, was assessed by measuring the luciferase enzymatic activity by luminometry and the GFP expression by fluorescence microscopy and flow cytometry. The clone was chara…	2002	TOXICOLOGY IN VITRO	Belgium	EU	L	F	Land-use Changes	Pollution	Increased chemical contaminants		x
1133	Use of blood parameters in fish to assess acidic stress and chloride pollution in French running waters	Masson, N; Guerold, F; Dangles, O	The study investigated whether plasmatic parameters in fish such as Cl- content could serve as physiological indicators to evaluate water quality. The variations of plasma Cl- content in two fish species caught in a wide range of rivers representative of the hydrographic system of Lorraine (N-E France) were investigated. First, we studied autochthonous populations of chub (Leuciscus cephalus) whi…	2002	CHEMOSPHERE	France	EU	L	F	Land-use Changes	Pollution	Increased chemical contaminants		x
946	Toxicological effects on some biochemical parameters of fresh water fish Channa punctatus (Bloch.) under the stress of nickel.	Desai, HS; Nanda, B; Panigrahi, J	Toxicological effects of some biochemical parameters of freshwater fish Channa punctatus (Bloch), under the stress of Nickel (NiSO4. 6H(2)O), at various concentrations of 10, 20, 30 and 40 ppm for 30 days were observed. Gradual decrease in the levels of liver protein and liver ascorbic acid due to proteolysis and liver glucose breakdown respectively was observed. Contradictorily, high liver chole…	2002	JOURNAL OF ENVIRONMENTAL BIOLOGY	India	AS	L	F	Land-use Changes	Pollution	Increased chemical contaminants		x
359	Changes in interrenal stress responsiveness and immune activity of fish exposed to endocrine disrupting chemicals	Kakuta, I; Tominaga, R; Ito, Y	Some toxicants such as PCBs, Cd, nonylphenol (NP) and 17-ƒÀ estradiol interact with several endocrine mechanisms. These are called endocrine disrupting chemicals (EDCs). As the result of increased industrialization, the pollution of EDCs is widely spread in natural waters all over the world. Much research has been done on effects of EDCs in fish. The imparling effects of EDCs on reproductive func…	2002	FISHERIES SCIENCE	Japan	AS	L	F	Land-use Changes	Pollution	Increased chemical contaminants	x
1773	Use of biochemical Endpoints to determine relationships between contaminants and impaired fish health in a freshwater stream	Schlenk, D	Bayou Bartholomew is a low gradient stream predominantly influenced by agricultural inputs and stormwater discharge from the urban areas of Pine Bluff, Arkansas. Preliminary studies indicated induction of hepatic cytochrome P450 1A protein (CYP1A) and CYP1A-catalyzed enzyme activity (ethoxyresorufin O-deethylase-EROD) in several fish species collected in the waterway, which meanders through resid…	2003	HUMAN AND ECOLOGICAL RISK ASSESSMENT	America	NAM	L	F	Land-use Changes	Pollution	Increased chemical contaminants		x
88	Metal concentrations in water, sediment and gudgeon (Gobio gobio) from a pollution gradient: relationship with fish condition factor	Bervoets, L; Blust, R	This study assesses the applicability of a sentinel fish species as a biomonitor of metal pollution. Gudgeon (Gobio gobio) were collected from 14 sites in metal polluted lowland rivers in Flanders, including a clear Cd and Zn pollution gradient. Fish tissues were analysed for Cd, Cr, Cu, Ni, Pb and Zn. Metal levels in organs were related to levels in water and sediment. At some sites Cd and Zn le…	2003	ENVIRONMENTAL POLLUTION	Belgium	EU	F	F	Land-use Changes	Pollution	Increased chemical contaminants			x
533	Biomarkers of oxidative stress: a comparative study of river Yamuna fish Wallago attu (Bl. & Schn.)	Pandey, S; Parvez, S; Sayeed, I; Haque, R; Bin-Hafeez, B; Raisuddin, S	Various oxidative stress biomarkers in gill, kidney and liver tissues in the Indian freshwater fish Wallago attu (B1. & Schn.) were investigated. Fish were collected from two sites along the river Yamuna, which differ in their extent and type of pollution load. A comparison was made between the biomarker responses and general water chemistry at the two sites. The oxidative stress biomarkers that …	2003	SCIENCE OF THE TOTAL ENVIRONMENT	India	AS	FL	F	Land-use Changes	Pollution	Increased chemical contaminants		x
639	Oxidative stress biomarkers of exposure to deltamethrin in freshwater fish, Channa punctatus Bloch	Sayeed, I; Parvez, S; Pandey, S; Bin-Hafeez, B; Haque, R; Raisuddin, S	The pyrethroid class of insecticides, including deltamethrin, are being used as substitutes for organochlorines and organophosphates in pest-control programs because of their low environmental persistence and toxicity. Ecotoxicological consequences of deltamethrin, particularly its effects on antioxidants in fish and other aquatic organisms, are not well understood. We investigated the effect of …	2003	ECOTOXICOLOGY AND ENVIRONMENTAL SAFETY	India	AS	L	F	Land-use Changes	Pollution	Increased chemical contaminants		x
1045	Recycling and utilization of metabolic wastes for energy production is an index of biochemical adaptation of fish under environmental pollution stress	Kamalaveni, K; Gopal, V; Sampson, U; Aruna, D	The activity levels of lactate dehydrogenase and lactic acid were assessed in various tissues of the fish during exposure to lethal concentration of group-II Pyrethroids (deltamethrin, cypermethrin, fenvalerate and fluvalinate) for a period of 72 hours. The results showed steady increased levels in all the tissues (blood, muscle, brain and liver) with response pattern characteristic of their own.…	2003	ENVIRONMENTAL MONITORING AND ASSESSMENT	India	AS	L	F	Land-use Changes	Pollution	Increased chemical contaminants		x
1322	Mutagenicity of sediment and biomarkers of oxidative stress in fish from aquatic environments under the influence of tanneries	Tagliari, KC; Cecchini, R; Rocha, JAV; Vargas, VMF	The mutagenicity of interstitial water and organic extracts from the sediments in the Cadeia and Feitoria Rivers, RS, Brazil, were evaluated by Salmonella microsuspension bioassay using TA97a, TA98, TA100 and TA102 strains, in the absence and presence of S9 mix. At the contaminated site, the mutagenic responses for interstitial water, suggested the presence of frameshift and base pair substitutio…	2004	MUTATION RESEARCH-GENETIC TOXICOLOGY AND ENVIRONMENTAL MUTAGENESIS	Brazil	SA	L	F	Land-use Changes	Pollution	Increased chemical contaminants		x
32	Fly ash leachate induces oxidative stress in freshwater fish Channa punctata (Bloch)	Ali, M; Parvez, S; Pandey, S; Atif, F; Kaur, M; Rehman, H; Raisuddin, S	Oxidative stress inducing potential of fly ash leachate (FAL) was studied in a freshwater fish, Channa punctata (Bloch). Fish were exposed to fly ash leachate for 24 h and lipid peroxidation (LPO) was studied as a marker of oxidative stress. Catalase (CAT), glutathione S-transferase (GST) activities and levels of reduced glutathione (GSH) were also estimated in the exposed fish. FAL (1 ml/l) indu…	2004	ENVIRONMENT INTERNATIONAL	India	AS	L	F	Land-use Changes	Pollution	Increased chemical contaminants		x
34	Resistance to oxidative stress in a freshwater fish Channa punctatus after exposure to inorganic arsenic	Allen, T; Singhal, R; Rana, SVS	The biochemical toxicity of arsenic trioxide (As-III) in a freshwater edible fish Channa punctatus has been studied on exposures ranging from 7 to 90 d. The arsenic concentration increased exponentially in liver, kidney, gills, and muscles of fish up to 60 d of exposure to arsenic. However, arsenic concentration in these tissues declined at 90 d of exposure. This relationship between period of ex…	2004	BIOLOGICAL TRACE ELEMENT RESEARCH	India	AS	L	F	Land-use Changes	Pollution	Increased chemical contaminants		x
521	Tissue-specific oxidative stress responses in fish exposed to 2,4-D and azinphosmethyl	Oruc, EO; Sevgiler, Y; Uner, N	Species- and tissue-specific defenses against the possibility of oxidative stress and lipid peroxidation were compared in adult fish, Oreochromis niloticus and Cyprinus carpio, exposed to 2,4-dichlorophenoxyacetic acid (2,4-D), azinphosmethyl and their combination for 96 h. Superoxide dismutase (SOD), glutathione peroxidase (GPx) and catalase activities were monitored in kidney, brain and gill. I…	2004	COMPARATIVE BIOCHEMISTRY AND PHYSIOLOGY C-TOXICOLOGY & PHARMACOLOGY	Turkey	EU	L	F	Land-use Changes	Pollution	Increased chemical contaminants		x
758	Environmental stresses and skeletal deformities in fish from the Willamette River, Oregon	Villeneuve, DL; Curtis, LR; Jenkins, JJ; Warner, KE; Tilton, F; Kent, ML; Watral, VG; Cunningham, ME; Markle, DF; Sethajintanin, D; Krissanakriangkrai, O; Johnson, ER; Grove, R; Anderson, KA	The Willamette River, one of 14 American Heritage Rivers, flows through the most densely populated and agriculturally productive region of Oregon. Previous biological monitoring of the Willamette River detected elevated frequencies of skeletal deformities in fish from certain areas of the lower (Newberg pool [NP], rivermile [RM] 26-55) and middle (Wheatland Ferry [WF], RM 72-74) river, relative t…	2005	ENVIRONMENTAL SCIENCE & TECHNOLOGY	America	NAM	FL	F	Land-use Changes	Pollution	Increased chemical contaminants			x			x
1620	Health variables and gill morphology in the tropical fish Astyanax fasciatus from a sewage-contaminated river	Alberto, A; Camargo, AFM; Verani, JR; Costa, OFT; Fernandes, MN	The relative condition factor (Kn), gonadosomatic index (GSI), selected hematological variables and gill morphology of the fish Astyanax fasciatus were analyzed in two sites (site I was unpolluted and site 2 was polluted with untreated domestic sewage) of a tropical river (Camanducaia river, Sao Paulo State, Brazil). The relationship between the body mass (M-B) and the standard length (L-S) of A.…	2005	ECOTOXICOLOGY AND ENVIRONMENTAL SAFETY	Brazil	SA	FL	F	Land-use Changes	Pollution	Increased chemical contaminants		x	x				x
509	Oxidative stress and sex steroid levels in fish following short-term exposure to pulp-mill effluents	Oakes, KD; Hewitt, LM; McMaster, ME; Wood, C; Munkittrick, KR; Van Der Kraak, GJ	This study investigates the relationship between oxidative stress and reproductive dysfunction in wild white sucker (Catostomus commersoni) with short-term exposures to pulp-mill effluent. Hepatic oxidative damage, as quantified using 2-thiobarbituric acid-reactive substances (TBARS), was often increased with effluent exposure within 4-8 d, but responses varied by species, sex, and effluent. Fatt…	2005	JOURNAL OF TOXICOLOGY AND ENVIRONMENTAL HEALTH-PART A-CURRENT ISSUES	Canada	NAM	L	F	Land-use Changes	Pollution	Increased chemical contaminants		x
510	Short-term exposures of fish to perfluorooctane sulfonate: Acute effects on fatty acyl-CoA oxidase activity, oxidative stress, and circulating sex steroids	Oakes, KD; Sibley, PK; Martin, JW; MacLean, DD; Solomon, KR; Mabury, SA; Van Der Kraak, GJ	This study investigated the effects of exposure to waterborne perfluorooctane sulfonate (PFOS) on oxidative stress and reproductive endpoints in fish. Exposures utilized species commonly used in toxicological testing, including the fathead minnow (Pimephales promelas) and rainbow trout (Oncorhynchus mykiss), as well as relatively insensitive taxa such as creek chub (Semotilus atromaculatus), spot…	2005	ENVIRONMENTAL TOXICOLOGY AND CHEMISTRY	Canada	NAM	L	F	Land-use Changes	Pollution	Increased chemical contaminants		x
1217	Protein carbonyls: novel biomarkers of exposure to oxidative stress-inducing pesticides in freshwater fish Channa punctata (Bloch)	Parvez, S; Raisuddin, S	It has been established in mammalian system including humans that direct damage to proteins or chemical modification of amino acids in proteins during oxidative stress can give rise to protein carbonyls. Protein carbonyl induction, as a biomarker of oxidative stress was used in laboratory studies to assess the toxic effects of pesticides in freshwater fish, Channa punctata (Bloch), exposed to del…	2005	ENVIRONMENTAL TOXICOLOGY AND PHARMACOLOGY	India	AS	L	F	Land-use Changes	Pollution	Increased chemical contaminants		x
914	Coefficient of condition in relation to copper levels in muscle of serranochromis fish and sediment from the Kafue River, Zambia	Choongo, KC; Syakalima, MS; Mwase, M	The Kafue River is the major source of drinking water and commercial fish for most towns in Zambia although few reports exist concerning toxic effects of pollutants on organisms dependent on the River. The objective of this study was to determine the coefficient of condition (CC) relative to copper levels in fish muscle and sediment collected during the dry and rainy seasons, from sites upstream,…	2005	BULLETIN OF ENVIRONMENTAL CONTAMINATION AND TOXICOLOGY	Zambia	AF	FL	F	Land-use Changes	Pollution	Increased chemical contaminants			x
1158	Oxidative stress biomarkers in the freshwater characid fish, Brycon cephalus, exposed to organophosphorus insecticide Folisuper 600 (methyl parathion)	Monteiro, DA; de Almeida, JA; Rantin, FT; Kalinin, AL	Methyl parathion (MP) is an organophosphorus insecticide used worldwide in agriculture and aquaculture due to its high activity against a broad spectrum of insect pests. The effect of a single exposure to 2 mg L-1 of a commercial formulation of MP (MPc: Folisuper 600 (R), MP 600 g L-1) on catalase (CAT), glutathione peroxidase (GPx), superoxide dismutase (SOD), glutathione S-transferase (GST), re…	2006	COMPARATIVE BIOCHEMISTRY AND PHYSIOLOGY C-TOXICOLOGY & PHARMACOLOGY	Brazil	SA	L	F	Land-use Changes	Pollution	Increased chemical contaminants		x
701	Bioaccumulation, depuration and oxidative stress in fish Carassius auratus under phenanthrene exposure	Sun, YY; Yu, HX; Zhang, JF; Yin, Y; Shi, HH; Wang, XR	In this study, laboratory experiment was carried out to determine phenanthrene bioaccumulation, depuration in whole fish and oxidative stress in the liver of freshwater fish Carassius auratus. Fish were exposed to 0.05 mg/l phenanthrene for different periods, while one control group was designated for each exposure group. Some fish after 7 days of exposure were transferred to diluted water. The c…	2006	CHEMOSPHERE	China	AS	L	F	Land-use Changes	Pollution	Increased chemical contaminants		x					x
1216	Biomarkers of oxidative stress in Wallago attu (Bl. and Sch.) during and after a fish-kill episode at Panipat, India	Parvez, S; Pandey, S; Ali, M; Raisuddin, S	The present investigation was carried out by sampling water, sediment and fish during a fish-kill episode at Panipat (Haryana, India), and again sampling at the same site was conducted after a gap of two months. During the second sampling no fish-kill was observed and the water was relatively less turbid and clear. Antioxidant profile and lipid peroxidation (LPO) in fish tissues were studied. Ana…	2006	SCIENCE OF THE TOTAL ENVIRONMENT	India	AS	L	F	Land-use Changes	Pollution	Increased chemical contaminants		x
7	Occurrence of deformed fish and their fitness-related traits in Kirikuchi charr, Salvelinus leucomaenis japonicus, the southernmost population of the genus Salvelinus	Sato, T	Kirikuchi charr, Salvelinus leucomaenis japonicus, is the southernmost population of the genus Salvelinus. It is endemic to the Kii Peninsula, central Honshu Island, Japan. As a consequence of anthropogenic disturbances, a few populations of Kirikuchi charr with low genetic diversity now survive only in small, isolated habitats. This study investigated the occurrence of deformed individuals and a…	2006	ZOOLOGICAL SCIENCE	Japan	AS	F	F	Land-use Changes	Pollution	Increased chemical contaminants			x						x
1638	Development of chronic tests for endocrine active chemicals - Part 2: An extended fish early-life stage test with an androgenic chemical in the fathead minnow (Pimephales promelas)	Bogers, R; De Vries-Buitenweg, S; Van Gils, M; Baltussen, E; Hargreaves, A; van de Waart, B; De Roode, D; Legler, J; Murk, A	The Endocrine Modulators Study Group (EMSG) of the European Chemical Industry has proposed an extended fish early-life stage (ELS) test based on OECD test guideline 2 10 in combination with a fish pair-breeding reproduction study as a possible alternative for fish full life cycle testing. In this paper the androgen methyldihydrotestosterone (MDHT) was tested in an extended ELS test with fathead m…	2006	AQUATIC TOXICOLOGY	The Netherlands	EU	L	F	Land-use Changes	Pollution	Increased chemical contaminants			x				x
1717	Health effects in fish of long-term exposure to effluents from wastewater treatment works	Liney, KE; Hagger, JA; Tyler, CR; Depledge, MH; Galloway, TS; Jobling, S	Concern has been raised in recent years that exposure to wastewater treatment effluents containing estrogenic chemicals can disrupt the endocrine functioning of riverine fish and cause permanent alterations in the structure and function of the reproductive system. Reproductive disorders may not necessarily arise as a result of estrogenic effects alone, and there is a need for a better understandi…	2006	ENVIRONMENTAL HEALTH PERSPECTIVES	United Kingdom	EU	L	F	Land-use Changes	Pollution	Increased chemical contaminants		x					x
1756	Development of chronic tests for endocrine active chemicals - Part 1. An extended fish early-life stage test for oestrogenic active chemicals in the fathead minnow (Pimephales promelas)	Panter, GH; Hutchinson, TH; Hurd, KS; Bamforth, J; Stanley, RD; Duffell, S; Hargreaves, A; Gimeno, S; Tyler, CR	An extended early-life stage test (based on OECD test guideline 210) was developed to allow the evaluation of a weak environmental oestrogen, 4-tert-pentyphenol (4TPP), on sexual differentiation and gonadal development. Fathead minnow (Pimephales promelas) embryos were exposed to three concentrations of 4TPP (56, 180 and 560 mu g l(-1)) in a flow-through system, at 25 +/- 1 degrees C, for < 107 d…	2006	AQUATIC TOXICOLOGY	United Kingdom	EU	L	F	Land-use Changes	Pollution	Increased chemical contaminants		x	x				x
1686	Chemical contaminants, health indicators, and reproductive biomarker responses in fish from the Colorado River and its tributaries	Hinck, JE; Blazer, VS; Denslow, ND; Echols, KR; Gross, TS; May, TW; Anderson, PJ; Coyle, JJ; Tillitt, DE	Common carp (Qyprinus carpio), black bass (Micropterus spp.), and channel catfish (Ictalurus 1)unctatus) were collected frorn 14 sites in the Colorado River Basin (CRB) to document spatial trends in accumulative contaminants, health indicators, and reproductive biomarkers. Organochlorine residues, 2,3,7,8-tetrachlorodibenzo-p-dioxin- like activity (TCDD-EQ), and elemental contaminants were measur…	2007	SCIENCE OF THE TOTAL ENVIRONMENT	America	NAM	FL	F	Land-use Changes	Pollution	Increased chemical contaminants		x	x			x	x		x
1781	Effects of pollution and parasites on biomarkers of fish health in spottail shiners Notropis hudsonius (Clinton)	Thilakaratne, IDSIP; Mclaughlin, JD; Marcogliese, DJ	Seven biomarkers in 204 spottail shiners Notropis hudsonius were examined for effects of pollution and parasites on fish health at localities along the St Lawrence River, Canada. The number of pigmented macrophage centres and pigmented macrophages in the spleen was significantly higher at polluted localities receiving urban and industrial effluents than at reference localities, indicating that th…	2007	JOURNAL OF FISH BIOLOGY	Canada	NAM	L	F	Land-use Changes	Pollution	Increased chemical contaminants		x	x				x
287	Vitellogenin cleavage products as indicators for toxic stress in zebra fish embryos: A proteomic approach	Gundel, U; Benndorf, D; von Bergen, M; Altenburger, R; Kuster, E	Vitellogenins (Vtgs) are the major yolk proteins in all oviparous animals. Systematic and regulated processing of these during embryogenesis is crucial for embryonic development. In the present study, toxicant-induced disturbance of Vtg degradation processes during Danio rerio (DR) embryogenesis was analysed to establish a sensitive tool for monitoring toxic stress at the molecular level. A 2-DE-…	2007	PROTEOMICS	Germany	EU	L	F	Land-use Changes	Pollution	Increased chemical contaminants			x
1052	Oxidative stress and locomotor behaviour response as biomarkers for assessing recovery status of mosquito fish, Gambusia affinis after lethal effect of an organophosphate pesticide, monocrotophos	Kavitha, P; Rao, JV	Recovery study was performed at regular intervals to establish the time course of 50%, and 100% recovery in neurotransmitter enzyme (acetylcholinesterase, AChE, EC 3.1.1.7) and locomotor behaviour response of mosquito fish, Gambusia affinis exposed to lethal concentration (20.49 mg L-1) of an organophosphorous pesticide, monocrotophos (MCP) for 96 h. In vitro AChE activity studies indicated that …	2007	PESTICIDE BIOCHEMISTRY AND PHYSIOLOGY	India	AS	L	F	Land-use Changes	Pollution	Increased chemical contaminants		x		x
1345	Gender related differences in the oxidative stress response to PCB exposure in an endangered goodeid fish (Girardinichthys viviparus)	Vega-Lopez, A; Galar-Martinez, M; Jimenez-Orozco, FA; Garcia-Latorre, E; Dominguez-Lopez, ML	Polychlorinated biphenyls (PCBs) are persistent xenobiotics within aquatic environments, which elicit diverse toxic effects such as induction of oxidative stress. Despite numerous earlier studies, no detailed information exists on the toxic response by different sexes in fish. The aim of this study was to determine sex-linked differences in oxidative stress response and antioxidant defenses in Gi…	2007	COMPARATIVE BIOCHEMISTRY AND PHYSIOLOGY A-MOLECULAR & INTEGRATIVE PHYSIOLOGY	Mexico	SA	L	F	Land-use Changes	Pollution	Increased chemical contaminants		x
1802	Stressor identification and health assessment of fish exposed to wastewater effluents in Miho Stream, South Korea	Yeom, DH; Lee, SA; Kang, GS; Seo, J; Lee, SK	This study evaluated the effects of an industrial wastewater treatment plant (IWTP) and a municipal wastewater treatment plant (MWTP) effluents on a variety of bioindicators ranging from biochemical, organism, and population-level responses in pate chub (Zacco platypus) and fish community structure. The Index of Biotic Integrity (IBI) indicated that the site upstream of these wastewater treatment…	2007	CHEMOSPHERE	South Korea	AS	FL	F	Land-use Changes	Pollution	Increased chemical contaminants		x	x				x
1804	Assessment of fish health status in four Swiss rivers showing a decline of brown trout catches	Zimmerli, S; Bernet, D; Burkhardt-Holm, P; Schmidt-Posthaus, H; Vonlanthen, P; Wahli, T; Segner, H	A pronounced decline in catch of brown trout (Salmo trutta L.) over the last 10-20 years has been reported for many rivers in Switzerland. Impaired health status of the fishes has been suggested as one possible cause of the decline. The present study investigated the health status of juvenile brown trout from four Swiss rivers which experienced reductions of brown trout catches during the last tw…	2007	AQUATIC SCIENCES	Switzerland	EU	FL	F	Land-use Changes	Pollution	Increased chemical contaminants		x	x			x	x
1685	Chemical contaminants, health indicators, and reproductive biomarker responses in fish from rivers in the Southeastern United States	Hinck, JE; Blazer, VS; Denslow, ND; Echols, KR; Gale, RW; Wieser, C; Maya, TW; Ellersiecke, M; Coyle, JJ; Tillitt, DE	Largemouth bass (Micropterus salmoides) and common carp (Cyprinus carpio) were collected from 13 sites located in the Mobile (MRB), Apalachicola-Flint-Chattahoochee (ARB), Savannah (SRB), and Pee Dee (PRB) River Basins to document spatial trends in accumulative chemical contaminants, health indicators, and reproductive biomarkers. Organochlorine residues, 2, 3, 7, 8-tetrachlorodibenzo-p-dioxin-li…	2008	SCIENCE OF THE TOTAL ENVIRONMENT	America	NAM	FL	F	Land-use Changes	Pollution	Increased chemical contaminants		x	x			x	x		x
1386	Oxidative stress and growth inhibition in the freshwater fish Carassius auratus induced by chronic exposure to sublethal fullerene aggregates	Zhu, XS; Zhu, L; Lang, YP; Chen, YS	The rapid growth of nanotechnology is stimulating research concerning the potential environmental impacts of manufactured nanomaterials. The present study summarizes, to our knowledge, the first examination regarding the potential effects of chronic exposure (32 d) of aquatic organisms (juvenile carp [Carassius auratus]) to sublethal concentrations (0.04 - 1.0 mg/L) of fullerene aggregates (nC(60…	2008	ENVIRONMENTAL TOXICOLOGY AND CHEMISTRY	China	AS	L	F	Land-use Changes	Pollution	Increased chemical contaminants		x	x
1346	Oxidative stress response in an endangered goodeid fish (Girardinichthys viviparus) by exposure to water from its extant localities	Vega-Lopez, A; Jimenez-Orozco, FA; Garcia-Latorre, E; Dominguez-Lopez, ML	The oxidative stress response in Girardinichthys viviparus after exposure to water from its extant habitants was evaluated. The distribution range of this endangered species is currently restricted to a single take, which receives domestic and industrial wastewater treated to a secondary level, but this is also contaminated with PCBs. Fish were exposed to water from Lake Texcoco, its extant habit…	2008	ECOTOXICOLOGY AND ENVIRONMENTAL SAFETY	Mexico	SA	L	F	Land-use Changes	Pollution	Increased chemical contaminants		x
1782	A practicable laboratory flow-through exposure system for assessing the health effects of effluents in fish	Thorpe, KL; Benstead, R; Eccles, P; Maack, G; Williams, T; Tyler, CR	The knowledge that exposure to estrogenic wastewater treatment work (WwTW) effluents induces a range of reproductive abnormalities in fish has highlighted the need to understand the wider health effects of effluents. Access to laboratory-based testing systems for WwTW effluents could greatly facilitate this encleavour. In this investigation, a laboratory-based test system was developed and applie…	2008	AQUATIC TOXICOLOGY	United Kingdom	EU	L	F	Land-use Changes	Pollution	Increased chemical contaminants	x
36	Oxidative stress biomarkers and aggressive behavior in fish exposed to aquatic cadmium contamination	Almeida, JA; Barreto, RE; Novelli, ELB; Castro, FJ; Moron, SE	The objective of this study was to investigate the possible link between cadmium exposure, hepatic markers of oxidative stress and aggressive behavior in Nile tilapia (Oreochromis niloticus). Fish were first exposed to 0.75 mg/L CdCl2 for 15 days (12 isolated fish for each group) and afterward a behavioral test was performed. Fish from the control and cadmium-exposed groups were paired for 1 h (6…	2009	NEOTROPICAL ICHTHYOLOGY	Brazil	SA	L	F	Land-use Changes	Pollution	Increased chemical contaminants		x
1160	The effects of selenium on oxidative stress biomarkers in the freshwater characid fish matrinxa, Brycon cephalus (Gunther, 1869) exposed to organophosphate insecticide Folisuper 600 BR (R) (methyl parathion)	Monteiro, DA; Rantin, FT; Kalinin, AL	Methyl parathion (MP), an organophosphate widely applied in agriculture and aquaculture, induces oxidative stress due to free radical generation and changes in the antioxidant defense system. The antioxidant roles of selenium (Se) were evaluated in Brycon cephalus exposed to 2 mg L-1 of Folisuper 600 BR (R) (MP commercial formulation - MPc, 600 g L-1) for 96 h. Catalase (CAT), glutathione peroxid…	2009	COMPARATIVE BIOCHEMISTRY AND PHYSIOLOGY C-TOXICOLOGY & PHARMACOLOGY	Brazil	SA	L	F	Land-use Changes	Pollution	Increased chemical contaminants		x
265	Condition and pyloric caeca as indicators of food web effects in fish living in metal-contaminated lakes	Gauthier, C; Campbell, PGC; Couture, P	Variations in fish condition, pyloric caeca (PC) mass and tissue metal concentrations were examined in two consecutive summers in yellow perch collected along two polymetallic gradients in Canada, Sudbury (ON) and Rouyn-Noranda (QC). The potential of PC mass variations to help interpret food web-mediated changes in condition was also evaluated. The lack of relationships between PC weight and cond…	2009	ECOTOXICOLOGY AND ENVIRONMENTAL SAFETY	Canada	NAM	L	F	Land-use Changes	Pollution	Increased chemical contaminants			x				x
839	Genotoxic and Oxidative Stress-inducing Effects of Deltamethrin in the Erythrocytes of a Freshwater Biomarker Fish Species, Channa punctata Bloch	Ansari, RA; Kaur, M; Ahmad, F; Rahman, S; Rashid, H; Islam, F; Raisuddin, S	Deltamethrin, an alpha-cyano class of pyrethroid insecticide is used in insect pest control and antimalaria programs in several countries including India. Although various toxic manifestations of deltamethrin are reported in mammals, its ecotoxicologic dimensions are not adequately researched in ecologically and commercially important fishes. In this study, we report genotoxic effect of deltameth…	2009	ENVIRONMENTAL TOXICOLOGY	India	AS	L	F	Land-use Changes	Pollution	Increased chemical contaminants		x
1152	Roundup (R) causes oxidative stress in liver and inhibits acetylcholinesterase in muscle and brain of the fish Prochilodus lineatus	Modesto, KA; Martinez, CBR	This work aimed to evaluate Roundup (R) effects on biochemical biomarkers of the neotropical fish Prochilodus lineatus. Fish were acutely exposed (6, 24 and 96 h) to 10 mg L-1 of Roundup (R) (RD) or only water (control) and samples of liver, for antioxidants analysis, and brain and muscle, for acetylcholinesterase (AChE) determination, were collected. Fish exposed to RD for 24 h showed reduction …	2010	CHEMOSPHERE	Brazil	SA	L	F	Land-use Changes	Pollution	Increased chemical contaminants		x
1159	Inorganic mercury exposure: toxicological effects, oxidative stress biomarkers and bioaccumulation in the tropical freshwater fish matrinx, Brycon amazonicus (Spix and Agassiz, 1829)	Monteiro, DA; Rantin, FT; Kalinin, AL	Alterations in the antioxidant cellular system have often been proposed as biomarkers of pollutant-mediated toxicity. This study evaluated the effects of mercury on oxidative stress biomarkers and bioaccumulation in the liver, gills, white muscle and heart of the freshwater fish matrinx, Brycon amazonicus, exposed to a nominal and sub-lethal concentration (similar to 20% of 96 h-LC(50)) of 0.15 m…	2010	ECOTOXICOLOGY	Brazil	SA	L	F	Land-use Changes	Pollution	Increased chemical contaminants		x
1624	EFFECTS OF PULP AND PAPER MILL EFFLUENT ON FISH: A TEMPORAL ASSESSMENT OF FISH HEALTH ACROSS SAMPLING CYCLES	Barrett, TJ; Lowell, RB; Tingley, MA; Munkittrick, KR	The Canadian environmental effects monitoring (EEM) program is a regulated, cyclical, industry-funded program designed to determine whether receiving water impacts exist when a mill is in compliance with its discharge limits. The results from three cycles of the fish monitoring program (1992 to 2004) are available from over 200 surveys of fish compared between sites located upstream and downstrea…	2010	ENVIRONMENTAL TOXICOLOGY AND CHEMISTRY	Canada	NAM	F	F	Land-use Changes	Pollution	Increased chemical contaminants			x				x
1693	PRESENCE OF NATURAL AND ANTHROPOGENIC ORGANIC CONTAMINANTS AND POTENTIAL FISH HEALTH IMPACTS ALONG TWO RIVER GRADIENTS IN ALBERTA, CANADA	Jeffries, KM; Jackson, LJ; Ikonomou, MG; Habibi, HR	In the current study, 28 organic contaminants were measured, many with estrogen-like activity, in water collected from 16 sites on two rivers in the South Saskatchewan River Basin, Alberta, Canada. The compounds detected included synthetic estrogens (birth control pill compounds and hormone therapy drugs) downstream of municipal wastewater effluents and natural hormones downstream of municipal wa…	2010	ENVIRONMENTAL TOXICOLOGY AND CHEMISTRY	Canada	NAM	L	F	Land-use Changes	Pollution	Increased chemical contaminants		x					x
349	Fish transplantation and stress-related biomarkers as useful tools for assessing water quality	Ji, Y; Lu, GH; Wang, C; Song, WT; Wu, H	The active biomonitoring (ABM) approach was investigated using species of indigenous (from a pristine site) and transplanted (to a polluted area) fish Carassius auratus as an indicator organism of water/sediment pollution in Taihu Lake, a highly urbanized and industrialized area. The biotransformation enzymes 7-ethoxyresorufin-O-deethylase (EROD), reduced glutathione (GSH) content, catalase activ…	2010	JOURNAL OF ENVIRONMENTAL SCIENCES	China	AS	FL	F	Land-use Changes	Pollution	Increased chemical contaminants		x
799	Developmental biology of medaka fish (Oryzias latipes) exposed to alkalinity stress	Yao, ZL; Lai, QF; Zhou, K; Rizalita, RE; Wang, H	P>Alkalinity stress is common in cultured aquatic animals and considered to be one of the major stress factors for fishes when they are transferred to saline-alkali waters. To evaluate potential effects of alkalinity on the developmental biology of Oryzias latipes, fertilized eggs, larvae and breeding fish were exposed to different carbonate alkalinity concentrations of 1.5-64.5 meq l-1, for 9, 1…	2010	JOURNAL OF APPLIED ICHTHYOLOGY	China	AS	L	F	Land-use Changes	Pollution	Increased chemical contaminants			x						x
1799	ASSESSING RELATIONSHIPS BETWEEN CHEMICAL EXPOSURE, PARASITE INFECTION, FISH HEALTH, AND FISH ECOLOGICAL STATUS: A CASE STUDY USING CHUB (LEUCISCUS CEPHALUS) IN THE BILINA RIVER, CZECH REPUBLIC	Wenger, M; Ondrackova, M; Machala, M; Neca, J; Hyrsl, P; Simkova, A; Jurajda, P; von der Ohe, P; Segner, H	Multiple stressor scenarios, as they are relevant in many watersheds, call for approaches extending beyond conventional chemical-focused approaches. The present study, investigated the fish population, represented by chub (Leuciscus cephalus), in the Bilina River (Czech Republic), which is impacted by various pollution sources and might pose a fisk on the fish population. To confirm or reject thi…	2010	ENVIRONMENTAL TOXICOLOGY AND CHEMISTRY	Czech Republic	EU	FL	F	Land-use Changes	Pollution	Increased chemical contaminants		x	x			x	x
1675	Assessment of fish health status in the Upper Danube River by investigation of ultrastructural alterations in the liver of barbel Barbus barbus	Grund, S; Keiter, S; Bottcher, M; Seitz, N; Wurm, K; Manz, W; Hollert, H; Braunbeck, T	Despite intensive efforts and tightened guidelines for improvement of water quality over the last 2 decades, declines of fish populations have been reported for several rivers around the world. The present study forms part of a comprehensive weight-of-evidence approach, which aims to identify potential causes for the decline in fish catches observed in the Upper Danube River. The major focus of t…	2010	DISEASES OF AQUATIC ORGANISMS	Germany	EU	FL	F	Land-use Changes	Pollution	Increased chemical contaminants		x	x
993	Exposure to persistent organic pollutants (POPs) and DNA damage as an indicator of environmental stress in fish of different feeding habits of Coatzacoalcos, Veracruz, Mexico	Gonzalez-Mille, DJ; Ilizaliturri-Hernandez, CA; Espinosa-Reyes, G; Costilla-Salazar, R; Diaz-Barriga, F; Ize-Lema, I; Mejia-Saavedra, J	The region of Coatzacoalcos, Veracruz hosts one of the largest and most important industrial areas of Mexico and Latin America. Industrial development and rapid population growth, have triggered a severe impact on aquatic ecosystems of the region. The aim of this study was to determine the levels of POPs in sediment and in muscle tissue of five fish species from different trophic levels in downst…	2010	ECOTOXICOLOGY	Mexico	SA	FL	F	Land-use Changes	Pollution	Increased chemical contaminants								x
1710	Physiological Health of Common Bully (Gobiomorphus cotidianus) in the Tarawera and Rangitaiki Rivers of New Zealand: Evidence of Diminished Ecological Effects of Pulp and Paper Effluents in Wild Fish Populations	Landman, MJ; Bleackley, NA; Ling, N; van den Heuvel, MR	This study examined the comparative physiological health of the endemic New Zealand common bully (Gobiomorphus cotidianus) in the Tarawera and Rangitaiki Rivers. Bully were sampled downstream of pulp and paper effluent inputs in the Tarawera River and compared with a similar inland population in the Rangitaiki River. Condition factor and liver somatic index did not differ between populations, but…	2010	WATER QUALITY RESEARCH JOURNAL OF CANADA	New Zealand	OC	L	F	Land-use Changes	Pollution	Increased chemical contaminants		x	x				x
1726	Sperm motility and testicular histology as reproductive indicators of fish health of two feral fish species from a currently DDT sprayed area, South Africa	Marchand, MJ; Pieterse, GM; Barnhoorn, IEJ	P>Sperm motility and testicular histology were studied as reproductive indicators of the reproductive capacity for two wild, indigenous fish species (Oreochromis mossambicus and Clarias gariepinus) from a currently DDT sprayed area in South Africa. An important component of fish health is an optimally functioning reproductive system. Computer assisted sperm analysis (CASA), based on open-source s…	2010	JOURNAL OF APPLIED ICHTHYOLOGY	South Africa	AF	L	F	Land-use Changes	Pollution	Increased chemical contaminants							x
83	Decreases in Condition and Fecundity of Freshwater Fishes in a Highly Polluted Reservoir	Benejam, L; Benito, J; Garcia-Berthou, E	Despite many efforts for pollution abatement in aquatic ecosystems, there are still some cases of high accumulation of industrial pollutants due to past activities. In Flix reservoir (Ebro River, Spain), there are around 200,000-360,000 tons of industrial pollutants with a high concentration of heavy metals and organochlorides due to the activity of an organochlorine industry during more than hal…	2010	WATER AIR AND SOIL POLLUTION	Spain	EU	F	F	Land-use Changes	Pollution	Increased chemical contaminants			x
1667	Effects of Advanced Treatments of Wastewater Effluents on Estrogenic and Reproductive Health Impacts in Fish	Filby, AL; Shears, JA; Drage, BE; Churchley, JH; Tyler, CR	Whether the implementation of additional treatments for the removal of estrogens from wastewater treatment works (WwTWs) effluents will eliminate their feminizing effects in exposed wildlife has yet to be established, and this information is crucial for future decisions on investment into WwTWs. Here, granular activated carbon (GAC), ozone (O-3), and chlorine dioxide (ClO2) were investigated for …	2010	ENVIRONMENTAL SCIENCE & TECHNOLOGY	United Kingdom	EU	L	F	Land-use Changes	Pollution	Increased chemical contaminants		x	x				x
1767	Identifying Health Impacts of Exposure to Copper Using Transcriptomics and Metabolomics in a Fish Model	Santos, EM; Ball, JS; Williams, TD; Wu, HF; Ortega, F; Van Aerle, R; Katsiadaki, I; Falciani, F; Viant, MR; Chipman, JK; Tyler, CR	Copper (Cu) is a micronutrient essential for the biochemical functioning of numerous processes in vertebrates but is also often present in the aquatic environment at concentrations able to cause adverse health effects in aquatic organisms. This study investigated the signaling pathways mediating the effects of exposure to Cu using a toxicogenomic approach in a fish model, the stickleback (Gastero…	2010	ENVIRONMENTAL SCIENCE & TECHNOLOGY	United Kingdom	EU	L	F	Land-use Changes	Pollution	Increased chemical contaminants							x	x
857	Biochemical Stress Responses in Tissues of the Cichlid Fish Cichlasoma dimerus Exposed to a Commercial Formulation of Endosulfan	Bacchetta, C; Cazenave, J; Parma, MJ; Biancucci, GF	Median lethal concentration (LC50) and sublethal effects of the commercial endosulfan formulation Zebra Ciagro (R) on the fish Cichlasoma dimerus were studied. The 96-h LC50 was estimated as 17.7 mu g/L. In order to investigate sublethal effects, fish were exposed to 25% and 50% LC1 (3.4 and 6.8 mu g/L, respectively). Endosulfan (ED) significantly increased the hemoglobin concentration and white …	2011	ARCHIVES OF ENVIRONMENTAL CONTAMINATION AND TOXICOLOGY	Argentina	SA	L	F	Land-use Changes	Pollution	Increased chemical contaminants		x
229	Exposure to waterborne copper reveals differences in oxidative stress response in three freshwater fish species	Eyckmans, M; Celis, N; Horemans, N; Blust, R; De Boeck, G	Among species, various strategies in metal handling can occur. Moreover, the same metal concentration, or even the same metal dose, does not always seem to exert the same effect in different species. Here, we have investigated differences in a copper induced oxidative stress response between rainbow trout (Oncorhynchus mykiss), common carp (Cyprinus carpio) and gibel carp (Carassius auratus gibel…	2011	AQUATIC TOXICOLOGY	Belgium	EU	L	F	Land-use Changes	Pollution	Increased chemical contaminants		x
1760	Fish and ecosystem health as determined by parasite communities of lake whitefish (Coregonus clupeaformis) from Saskatchewan boreal lakes	Pietrock, M; Hursky, O	In northern Canada, there is increasing concern about the potential negative impacts of industrial activities on wildlife and ecosystems. Therefore, a study was conducted on lake whitefish (Coregonus clupeaformis) from Montreal and Reindeer lakes, Saskatchewan, to assess fish health and condition, and ecosystem integrity of these northern lakes. In Montreal Lake, all fish were infected by >= 2 pa…	2011	WATER QUALITY RESEARCH JOURNAL OF CANADA	Canada	NAM	L	F	Land-use Changes	Pollution	Increased chemical contaminants			x			x
1648	HEALTH STATUS OF NATIVE FISH (PERCILIA GILLISSI AND TRICHOMYCTERUS AREOLATUS) DOWNSTREAM OF THE DISCHARGE OF EFFLUENT FROM A TERTIARY-TREATED ELEMENTAL CHLORINE-FREE PULP MILL IN CHILE	Chiang, G; McMaster, ME; Urrutia, R; Saavedra, MF; Gavilan, JF; Tucca, F; Barra, R; Munkittrick, KR	Few data exist on the possible effects of pulp and paper effluent discharge on native fish populations in the Southern Hemisphere, relative to the research done in the Northern Hemisphere. The present research examined two native fish species (Trichomycterus areolatus and Percilia gillissi) for effects at both the molecular and individual level due to the discharge of effluent from a tertiary tre…	2011	ENVIRONMENTAL TOXICOLOGY AND CHEMISTRY	Chile	SA	FL	F	Land-use Changes	Pollution	Increased chemical contaminants		x	x				x
730	Oxidative stress-inducing potential of butachlor in a freshwater fish, Cyprinus carpio (L)	Tramboo, SM; Yousuf, AR; Akbar, S	Oxidative stress-inducing potential of butachlor was studied in fresh water fish, Cyprinus carpio. Fish was exposed to butachlor (0.17 ppm in acetone) for a period of 24, 48, or 72 h. Various markers of oxidative stress, including catalase, glutathione S-transferase, glutathione reductase, levels of reduced glutathione (GSH) and lipid peroxidation (LPO), were estimated in liver, kidneys, and gill…	2011	TOXICOLOGICAL AND ENVIRONMENTAL CHEMISTRY	India	AS	L	F	Land-use Changes	Pollution	Increased chemical contaminants		x
1627	ASSESSMENT OF FISH HEALTH STATUS UNDER LONG-TERM WATER POLLUTION: VYGOZERO RESERVOIR, NORTH-WEST RUSSIA	Belicheva, LA; Sharova, JN	Environmental pollution and its effects on the health of aquatic ecosystems is a great problem that has been studied intensely in the last years. The Vygozero reservoir is one of the largest water bodies of the Karelian Republic. Its ecosystem has undergone significant changes since the 1930s mainly due to anthropogenic influence from the development of pulp and paper mill industry leading to acc…	2011	ENVIRONMENT, TECHNOLOGY, RESOURCES, PROCEEDINGS OF THE 8TH INTERNATIONAL SCIENTIFIC AND PRACTICAL CONFERENCE, 2011, VOL II	Russia	EU	L	F	Land-use Changes	Pollution	Increased chemical contaminants							x
1727	A histology-based fish health assessment of the tigerfish, Hydrocynus vittatus from a DDT-affected area	McHugh, KJ; Smit, NJ; Van Vuren, JHJ; Van Dyk, JC; Bervoets, L; Covaci, A; Wepener, V	The Pongolapoort Dam (PPD) in the Phongola River, Kwa-Zulu Natal, South Africa and the surrounding area are classified as intermediate to low risk malaria areas and are continually being treated with DDT for malaria vector control. DDT is known as an endocrine disrupting chemical posing estrogenic and anti-androgenic properties and therefore might impact on the health of the 18 freshwater fish sp…	2011	PHYSICS AND CHEMISTRY OF THE EARTH	South Africa	AF	FL	F	Land-use Changes	Pollution	Increased chemical contaminants		x	x			x	x		x
824	THE EFFECTS OF POLLUTANTS ON BLOOD PARAMETERS OF CYPRINIDS IN YESILIRMAK RIVER OF TURKEY: ARE THE FISH AT STRESS DUE TO TRASH DUMPING AREA?	Akin, S; Polat, F; Yildirim, A; Dal, T	The variations in concentrations of stress-indicator blood parameters, such as serum glucose, aspartate, alkaline, lactate, cortisol, sodium, chlorine, calcium and magnesium, in two species of cyprinids (Squalius cephalus and Capoeta banarescui) exposed to the point pollutant sources (trash dump area and sugar factory) in Upper Yesilirmak River, Turkey were determined. Responses of blood paramete…	2011	FRESENIUS ENVIRONMENTAL BULLETIN	Turkey	EU	FL	F	Land-use Changes	Pollution	Increased chemical contaminants		x
500	Copper and the herbicide atrazine impair the stress response of the freshwater fish Prochilodus lineatus	Nascimento, CRB; Souza, MM; Martinez, CBR	In order to evaluate the effects of copper and atrazine on the stress response of the freshwater fish Prochilodus lineatus, juvenile fish were pre-exposed to copper (20 mu g L-1) or atrazine (10 mu g L-1) for 24 h and then submitted to air exposure for 3 min. Simultaneously fish kept in dechlorinated water for 24 h were subjected to air exposure and a non-stress group was not subjected to air str…	2012	COMPARATIVE BIOCHEMISTRY AND PHYSIOLOGY C-TOXICOLOGY & PHARMACOLOGY	Brazil	SA	L	F	Land-use Changes	Pollution	Increased chemical contaminants	x	x
1454	Assessment of the health status of wild fish from the wheatley Harbour area of Concern, Ontario, Canada	Gilroy, EA; McMaster, ME; Parrott, JL; Hewitt, LM; Park, BJ; Brown, SB; Sherry, JP	The overall health and endocrine function of wild brown bullhead (Ameiurus nebulosus) and goldfish (Carassius auratus) from the Wheatley Harbour Area of Concern (Lake Erie, Ontario, Canada) was assessed using a suite of physiological and biochemical endpoints. Smaller gonads were detected in female brown bullhead and goldfish from Wheatley Harbour compared with Hillman Marsh (Ontario, Canada) ref…	2012	ENVIRONMENTAL TOXICOLOGY AND CHEMISTRY	Canada	NAM	FL	F	Land-use Changes	Pollution	Increased chemical contaminants		x	x			x	x		x
1407	Characterisation of the biological effects of chemical environmental pressure on fish health status by some immunotoxicological biomarkers	Bado-Nilles, A; Betoulle, S; Jolly, S; Piccini, B; Geffard, A; Gagnaire, B; Porcher, JM; Sanchez, W	Infreshwaterecosystems,alargenumberofchemicalsubstancesare able to disturb homeostasis and adaptative responses of fish by modulating physiological functions including immune system. In order to characterise the early biological effects of environmental contaminants on fish health status, some immune-related cellular and humoralresponseswereproposedasimmunotoxicologicalbiomarkers. Theaimofthepres…	2012	COMPARATIVE BIOCHEMISTRY AND PHYSIOLOGY A-MOLECULAR & INTEGRATIVE PHYSIOLOGY	France	EU	L	F	Land-use Changes	Pollution	Increased chemical contaminants		x
1410	Impacts of the phenylpyrazole insecticide fipronil on larval fish: Time-series gene transcription responses in fathead minnow (Pimephales promelas) following short-term exposure	Beggel, S; Werner, I; Connon, RE; Geist, JP	The utilization of molecular endpoints in ecotoxicology can provide rapid and valuable information on immediate organismal responses to chemical stressors and is increasingly used for mechanistic interpretation of effects at higher levels of biological organization. This study contributes knowledge on the sublethal effects of a commonly used insecticide, the phenylpyrazole fipronil, on larval fat…	2012	SCIENCE OF THE TOTAL ENVIRONMENT	Germany	EU	L	F	Land-use Changes	Pollution	Increased chemical contaminants								x
1071	ASSESSMENT OF STRESS IN EFFECT TO PYRETHROID INSECTICIDES, lambda-CYHALOTHRIN AND CYPERMETHRIN, IN A FRESHWATER FISH, Channa punctatus (BLOCH)	Kumar, A; Sharma, B; Pandey, RS	The present study was planned to see the changes in the levels of different biochemical stress markers such as the level of lipid peroxidation and the specific activities of lactate dehydrogenase (LDH), acid and alkaline phosphatases in different organs such as brain, liver, kidney, gills and muscle of a freshwater muddy fish, Channa punctatus in effect to pyrethroid insecticides, cypermethrin an…	2012	CELLULAR AND MOLECULAR BIOLOGY	India	AS	L	F	Land-use Changes	Pollution	Increased chemical contaminants		x
830	Bioaccumulation of trace elements in different tissues of three commonly available fish species regarding their gender, gonadosomatic index, and condition factor in a wetland ecosystem	Alhashemi, AH; Karbassi, AR; Kiabi, BH; Monavari, SM; Sekhavatjou, MS	In the present research, accumulation of Cd, Co, Cr, Cu, Mn, Ni, Pb, V, and Zn were determined in sediments and fillet, liver, kidney, gonads, and gills of three commonly fish species in the largest wetland ecosystem that is located in southwest of Iran; Shadegan wetland. Shadegan is one of the most important wetland that posses various fauna and flora but suffers inputs from agricultural and ind…	2012	ENVIRONMENTAL MONITORING AND ASSESSMENT	Iran	AS	FL	F	Land-use Changes	Pollution	Increased chemical contaminants			x				x
1344	Evidence of Bioactivation of Halomethanes and its Relation to Oxidative Stress Response in Chirostoma riojai, an Endangered Fish from a Polluted Lake in Mexico	Vega-Lopez, A; Carrillo-Morales, CI; Olivares-Rubio, HF; Dominguez-Lopez, ML; Garcia-Latorre, EA	Halomethanes (HMs) are produced autochthonously in water bodies through the action of ultraviolet light in the presence of HM precursors, such as dissolved organic carbon and halogens. In mammals, toxic effects induced by HMs are diverse and include oxidative stress, which is also induced by divalent and polyvalent metals; however, in fish little information is available on HM metabolism and its …	2012	ARCHIVES OF ENVIRONMENTAL CONTAMINATION AND TOXICOLOGY	Mexico	SA	L	F	Land-use Changes	Pollution	Increased chemical contaminants		x
416	EFFECTS OF THE ENVIRONMENTAL STRESS ON TWO FISH POPULATIONS REVEALED BY STATISTICAL AND SPECTRAL ANALYSIS	Lazar, G; Ureche, D; Ifrim, IL; Stamate, M; Ureche, C; Nedeff, V; Nistor, ID; Finaru, AL; Lazar, IM	The aquatic species are permanently subjected to various stresses through the ecosystem and the food habit. Elucidating the impact at the cellular level allows us to understand the ways in which the polluting elements and their derivatives can disrupt the metabolism of aquatic organisms triggering apoptosis in individual cells or necrosis affecting groups of neighbouring cells. The aim of this pr…	2012	ENVIRONMENTAL ENGINEERING AND MANAGEMENT JOURNAL	Romania	EU	L	F	Land-use Changes	Pollution	Increased chemical contaminants		x
1724	A comparative assessment of the health status of feral populations of Clarias gariepinus from three dams in the Limpopo and Olifants river systems, Limpopo province, South Africa, using the fish health assessment index protocol	Madanire-Moyo, GN; Luus-Powell, WJ; Jooste, A; Olivier, PAS	An evaluation of the health status of feral populations of the freshwater catfish Clarias gariepinus was carried out between 2009 and 2010 at three dams in the Limpopo and Olifants river systems with varying levels of human impact. Fish health was assessed using a modified health assessment index (HAI) protocol, with the inclusion of the inverted parasite index (IPI) and condition factor (K). The…	2012	AFRICAN JOURNAL OF AQUATIC SCIENCE	South Africa	AF	FL	F	Land-use Changes	Pollution	Increased chemical contaminants			x			x	x		x
1646	Food Chain Transport of Nanoparticles Affects Behaviour and Fat Metabolism in Fish	Cedervall, T; Hansson, LA; Lard, M; Frohm, B; Linse, S	Nano-sized (10(-9)-10(-7) m) particles offer many technical and biomedical advances over the bulk material. The use of nanoparticles in cosmetics, detergents, food and other commercial products is rapidly increasing despite little knowledge of their effect on organism metabolism. We show here that commercially manufactured polystyrene nanoparticles, transported through an aquatic food chain from …	2012	PLOS ONE	Sweden	EU	L	F	Land-use Changes	Pollution	Increased chemical contaminants				x	x
1542	Mercury and Selenium Concentrations in Biofilm, Macroinvertebrates, and Fish Collected in the Yankee Fork of the Salmon River, Idaho, USA, and Their Potential Effects on Fish Health (vol 64, pg 130, 2013)	Rhea, DT; Farag, AM; Harper, DD; McConnell, E; Brumbaugh, WG	The Yankee Fork is a large tributary of the Salmon River located in central Idaho, USA, with an extensive history of placer and dredge-mining activities. Concentrations of selenium (Se) and mercury (Hg) in various aquatic trophic levels were measured in the Yankee Fork during 2001 and 2002. Various measurements of fish health were also performed. Sites included four on the mainstem of the Yankee …	2013	ARCHIVES OF ENVIRONMENTAL CONTAMINATION AND TOXICOLOGY	America	NAM	L	F	Land-use Changes	Pollution	Increased chemical contaminants							x
483	Dietary intake of inorganic mercury: bioaccumulation and oxidative stress parameters in the neotropical fish Hoplias malabaricus	Monteiro, DA; Rantin, FT; Kalinin, AL	This study evaluated the effects of trophic and subchronic exposure to inorganic mercury (Hg) on the oxidative stress biomarkers and its bioaccumulation potential in the liver, gills, white muscle and heart of the freshwater top predator fish, Hoplias malabaricus, fed with contaminated live juveniles of matrinx, Brycon amazonicus, as prey vehicle. Inorganic mercury increased superoxide dismutase,…	2013	ECOTOXICOLOGY	Brazil	SA	L	F	Land-use Changes	Pollution	Increased chemical contaminants		x
972	Oxidative stress biomarkers in freshwater fish Carassius auratus exposed to decabromodiphenyl ether and ethane, or their mixture	Feng, MB; Li, Y; Qu, RJ; Wang, LS; Wang, ZY	Decabromodiphenyl ether (BDE-209) and its commercial alternative decabromodiphenyl ethane (DBDPE) are two structurally similar brominated flame retardants, with evidence of their ubiquitous existence in aquatic ecosystems. The present study was conducted to investigate the hepatic oxidative stress inducing potential of BDE-209, DBDPE, and their mixture in Carassius auratus after exposure to diffe…	2013	ECOTOXICOLOGY	China	AS	L	F	Land-use Changes	Pollution	Increased chemical contaminants		x
215	Assessment of general condition of fish inhabiting a moderately contaminated aquatic environment	Dragun, Z; Marijic, VF; Kapetanovic, D; Valic, D; Smrzlic, IV; Krasnici, N; Strizak, Z; Kurtovic, B; Teskeredzic, E; Raspor, B	The assessment of general condition of fish in the moderately contaminated aquatic environment was performed on the European chub (Squalius cephalus) caught in September 2009 in the Sutla River in Croatia. Although increases of the contaminants in this river (trace and macro elements, bacteria), as well as physico-chemical changes (decreased oxygen saturation, increased conductivity), were still …	2013	ENVIRONMENTAL SCIENCE AND POLLUTION RESEARCH	Croatia	EU	FL	F	Land-use Changes	Pollution	Increased chemical contaminants			x				x
807	Oxidative stress parameters in fish after subchronic exposure to acetylsalicylic acid	Zivna, D; Plhalova, L; Praskova, E; Stepanova, S; Siroka, Z; Sevcikova, M; Blahova, J; Bartoskova, M; Marsalek, P; Skoric, M; Svobodova, Z	OBJECTIVES: The aim of this study was to investigate the effects of subchronic exposure of juvenile development stages of zebrafish (Danio rerio) to acetylsalicylic acid using selected oxidative stress biomarkers. DESIGN: Toxicity test with acetylsalicylic acid was performed according to the OECD Guideline No. 215, fish D. rerio aged 30 days were used. The tested concentrations were 0.004, 0.4, 4…	2013	NEUROENDOCRINOLOGY LETTERS	Czech Republic	EU	L	F	Land-use Changes	Pollution	Increased chemical contaminants		x
541	Oxidative stress in freshwater fish, Labeo rohita as a biomarker of malathion exposure	Patil, VK; David, M	This study examined the effect of lethal (4.5 mu g/l) and sublethal (0.45 mu g/l) malathion levels on oxidative stress responses of the freshwater edible fish, Labeo rohita. Fish were exposed to lethal (1-4 days) and sublethal (1, 5, 10, and 15 days) periods. In the present study, catalase and protease activity, hydrogen peroxide, malondialdehyde, protein carbonyls, and free amino acids levels in…	2013	ENVIRONMENTAL MONITORING AND ASSESSMENT	India	AS	L	F	Land-use Changes	Pollution	Increased chemical contaminants		x
745	Evaluating Environmental Pollution by Applying Oxidative Stress Biomarkers as Bioindicators of Water Pollution in Fish	Valon, M; Valbona, A; Fahri, G; Qenan, M; Dhurat, K; Fatmir, C	Antioxidant enzyme activities of fish (Cyprinus carpio L.) were determined in order to detect the effects of pollution of the Sitnica River in Kosovo on fish physiology and biochemistry. Activities of three antioxidant defense enzymes as catalase (CAT), superoxide dismutase (SOD), and glutathione-S-transferase (GST) in the blood of fish were chosen as bioindicators. Fish (n=21) were sampled durin…	2013	POLISH JOURNAL OF ENVIRONMENTAL STUDIES	Kosovo	EU	L	F	Land-use Changes	Pollution	Increased chemical contaminants		x
508	DNA damage and oxidative stress modulatory effects of glyphosate-based herbicide in freshwater fish, Channa punctatus	Nwani, CD; Nagpure, NS; Kumar, R; Kushwaha, B; Lakra, WS	The present study was undertaken to evaluate the genotoxic and oxidative stress modulatory effects of commercial formulation of glyphosate-based herbicide (Roundup (R)) in freshwater fish Channa punctatus. Three sublethal test concentrations of the herbicide viz., SL-I (1/10th of LC50=similar to 3.25 mg L-1), SL-II (1/8th of LC50=similar to 4.07 mg L-1) and SL-III (1/5th of LC50=similar to 6.51 m…	2013	ENVIRONMENTAL TOXICOLOGY AND PHARMACOLOGY	Nigeria	AF	L	F	Land-use Changes	Pollution	Increased chemical contaminants		x						x
551	Gill histopathological and oxidative stress evaluation in native fish captured in Portuguese northwestern rivers	Pereira, S; Pinto, AL; Cortes, R; Fontainhas-Fernandes, A; Coimbra, AM; Monteiro, SM	The Northwestern Portuguese region is densely populated and highly industrialized, suffering from high anthropogenic pressure. To assess the biological effect of the several pollutants that are constantly released to the water, a biomarker-based biomonitoring is a promising approach that may provide early-warning signals of pollutants exposure. Fish gill is the first target of pollutants action, …	2013	ECOTOXICOLOGY AND ENVIRONMENTAL SAFETY	Portugal	EU	FL	F	Land-use Changes	Pollution	Increased chemical contaminants		x
1413	USING ORDINATION AND CLUSTERING TECHNIQUES TO ASSESS MULTIMETRIC FISH HEALTH RESPONSE FOLLOWING A COAL ASH SPILL	Bevelhimer, MS; Adams, SM; Fortner, AM; Greeley, MS; Brandt, CC	The effect of coal ash exposure on fish health in freshwater communities is largely unknown. Given the large number of possible pathways of effects (e.g., toxicological effect of exposure to multiple metals, physical effects from ash exposure, and food web effects), measurement of only a few health metrics is not likely to give a complete picture. The authors measured a suite of 20 health metrics…	2014	ENVIRONMENTAL TOXICOLOGY AND CHEMISTRY	America	NAM	FL	F	Land-use Changes	Pollution	Increased chemical contaminants		x	x				x
1415	Reproductive health indicators of fishes from Pennsylvania watersheds: association with chemicals of emerging concern	Blazer, VS; Iwanowicz, DD; Walsh, HL; Sperry, AJ; Iwanowicz, LR; Alvarez, DA; Brightbill, RA; Smith, G; Foreman, WT; Manning, R	Fishes were collected at 16 sites within the three major river drainages (Delaware, Susquehanna, and Ohio) of Pennsylvania. Three species were evaluated for biomarkers of estrogenic/antiandrogenic exposure, including plasma vitellogenin and testicular oocytes in male fishes. Smallmouth bass Micropterus dolomieu, white sucker Catostomus commersonii, and redhorse sucker Moxostoma species were colle…	2014	ENVIRONMENTAL MONITORING AND ASSESSMENT	America	NAM	L	F	Land-use Changes	Pollution	Increased chemical contaminants	x	x
1594	Environmental concentrations of the selective serotonin reuptake inhibitor fluoxetine impact specific behaviors involved in reproduction, feeding and predator avoidance in the fish Pimephales promelas (fathead minnow)	Weinberger, J; Klaper, R	Pharmaceuticals and personal care products (PPCPs) have been found in surface waters worldwide, but little is understood of their effects on the wildlife that inhabit these waters. Fluoxetine (Prozac; Eli Lilly), a highly prescribed selective serotonin reuptake inhibitor (SSRI), is a commonly found PPCP in surface water. The purpose of this project was to determine if environmentally relevant con…	2014	AQUATIC TOXICOLOGY	America	NAM	L	F	Land-use Changes	Pollution	Increased chemical contaminants				x
1426	Deleterious effects of wastewater on the health status of fish: A field caging study	Cazenave, J; Bacchetta, C; Rossi, A; Ale, A; Campana, M; Parma, MJ	We carried out a caging field experiment to assess the potential effects of an untreated sewage effluent on the health status of Prochilodus lineatus. We analyzed multiple biomarker responses, which included morphological indices, biochemical and hematological parameters as well as oxidative stress markers. In addition, we investigated the energetic demand of that exposure. Our findings showed th…	2014	ECOLOGICAL INDICATORS	Argentina	SA	L	F	Land-use Changes	Pollution	Increased chemical contaminants		x	x				x
1019	The double-edged sword of humic substances: contrasting their effect on respiratory stress in eastern rainbow fish exposed to low pH	Holland, A; Duivenvoorden, LJ; Kinnear, SHW	High amounts of humic substances (HS) are commonly found in natural acidic waterways and have been suggested to offer some protection against low pH. This study investigated the ability of HS to decrease respiratory stress in eastern rainbowfish (Melanotaenia splendida splendida) exposed to decreases in pH (range of 7-3.5) in soft and hard water. Repeated measures ANOVA revealed a significant dif…	2014	ENVIRONMENTAL SCIENCE AND POLLUTION RESEARCH	Australia	OC	L	F	Land-use Changes	Pollution	Increased chemical contaminants				x
387	Agrichemicals chronically inhibit the cortisol response to stress in fish	Koakoski, G; Quevedo, RM; Ferreira, D; Oliveira, TA; da Rosa, JGS; de Abreu, MS; Gusso, D; Marqueze, A; Kreutz, LC; Giacomini, ACV; Fagundes, M; Barcellos, LJG	We studied the stress response of Rhamdia quelen fingerlings at 45, 90, 135 and 180 d following acute exposure to agrichemicals. Herein, we report the novel observation that acute exposure of fingerling-aged fish to a methyl parathion-based insecticide (MPBI) and to a tebuconazole-based fungicide (TBF) induced chronic inhibition of the stress response. In contrast, fish exposed to an atrazine-sim…	2014	CHEMOSPHERE	Brazil	SA	L	F	Land-use Changes	Pollution	Increased chemical contaminants	x
1298	Effects of the acute exposition to glyphosate-based herbicide on oxidative stress parameters and antioxidant responses in a hybrid Amazon fish surubim (Pseudoplatystoma sp)	Sinhorin, VDG; Sinhorin, AP; Teixeira, JMD; Mileski, KML; Hansen, PC; Moreira, PSA; Kawashita, NH; Baviera, AM; Loro, VL	The aim of this study was to investigate the effects of acute glyphosate (active ingredient) exposure on the oxidative stress biomarkers and antioxidant defenses of a hybrid surubim (Pseudoplatystoma sp). The fish were exposed to different herbicide concentrations for 96 h. The thiobarbituric acid-reactive substances (TBARS), protein carbonyls and antioxidant responses were verified. The 15 mg a.…	2014	ECOTOXICOLOGY AND ENVIRONMENTAL SAFETY	Brazil	SA	L	F	Land-use Changes	Pollution	Increased chemical contaminants		x
1241	Metal accumulation and oxidative stress biomarkers in liver of freshwater fish Carassius auratus following in vivo exposure to waterborne zinc under different pH values	Qu, RJ; Feng, MB; Wang, XH; Qin, L; Wang, C; Wang, ZY; Wang, LS	In this study, laboratory experiments were conducted to investigate the combined effect of zinc and on metal accumulation and oxidative stress biomarkers in Carassius auratus. Fish were exposed to 0.1 and 1.0 mg Zn/L at three pH values (5.0, 7.25, 9.0) for 3, 12, and 30 d. After each exposure, the contents of three trace elements (Zn, Fe and Cu) were determined in liver. Generally, longer exposur…	2014	AQUATIC TOXICOLOGY	China	AS	L	F	Land-use Changes	Pollution	Increased chemical contaminants		x
401	lambda-Cyhalothrin and cypermethrin induce stress in the freshwater muddy fish, Clarias batrachus	Kumar, A; Sharma, B; Pandey, RS	In order to understand the level of health risk posed by pyrethroid insecticides with strong soil-binding properties to freshwater fish, specifically living in muddy region of aquatic bodies, changes were examined in different biochemical stress markers in a freshwater muddy fish, Clarias batrachus, exposed to pyrethroid insecticides, cypermethrin and lambda-cyhalothrin, in low sub-acute concentr…	2014	TOXICOLOGICAL AND ENVIRONMENTAL CHEMISTRY	India	AS	L	F	Land-use Changes	Pollution	Increased chemical contaminants		x
407	The Applicability of Oxidative Stress Biomarkers in Assessing Chromium Induced Toxicity in the Fish Labeo rohita	Kumari, K; Khare, A; Dange, S	The evaluation of metal's toxicity in freshwater is one of the imperative areas of research and there is an emergent concern on the development of techniques for detecting toxic effects in aquatic animals. Oxidative stress biomarkers are very useful in assessing the health of aquatic life and more in depth studies are necessary to establish an exact cause effect relationship. Therefore, to study …	2014	BIOMED RESEARCH INTERNATIONAL	India	AS	L	F	Land-use Changes	Pollution	Increased chemical contaminants		x
493	Lipotropes promote immunobiochemical plasticity and protect fish against low-dose pesticide-induced oxidative stress	Muthappa, NA; Gupta, S; Yengkokpam, S; Debnath, D; Kumar, N; Pal, AK; Jadhao, SB	An experiment was conducted to evaluate the role of different lipotropes in modulating immunity and biochemical plasticity under conditions of sublethal low-dose pesticide-induced stress in fish. Labeo rohita fish fingerlings were divided in two sets with one set of fish continuously exposed to low-dose endosulfan (1/10th of 96-h LC50) for 21 days, the other was unexposed, and both sets of fish w…	2014	CELL STRESS & CHAPERONES	India	AS	L	F	Land-use Changes	Pollution	Increased chemical contaminants		x
711	In vitro cytotoxic, genotoxic and oxidative stress of cypermethrin on five fish cell lines	Taju, G; Majeed, SA; Nambi, KSN; Farook, MA; Vimal, S; Hameed, ASS	The indiscriminate use of pesticides and herbicides to enhance crop production has aroused great concern, because these products are likely to reach the aquatic environment, thereby posing a health concern for humans and aquatic species. Cypermethrin (CYP), a type II pyrethroid insecticide, is widely used in agriculture and for other purposes. Therefore a study was conducted for the assessment of…	2014	PESTICIDE BIOCHEMISTRY AND PHYSIOLOGY	India	AS	L	F	Land-use Changes	Pollution	Increased chemical contaminants		x						x
1120	Cytotoxicity, genotoxicity and oxidative stress of malachite green on the kidney and gill cell lines of freshwater air breathing fish Channa striata	Majeed, SA; Nambi, KSN; Taju, G; Vimal, S; Venkatesan, C; Hameed, ASS	The cytotoxicity, genotoxicity and oxidative stress of malachite green (MG) was investigated using the fish Channa striata kidney (CSK) and Channa striata gill (CSG) cell lines. Five concentrations ranging from 0.001 to 10 mu g mL(-1) were tested in three independent experiments. Cytotoxicity was assessed by 3-(4, 5-dimethylthiazol-2-yl)-2,5-diphenyltetrazolium bromide (MTT) assay, Rhodamine 123 …	2014	ENVIRONMENTAL SCIENCE AND POLLUTION RESEARCH	India	AS	L	F	Land-use Changes	Pollution	Increased chemical contaminants		x
736	Assessing the health condition profile in the freshwater fish Astyanax aeneus in Champoton river, Mexico	Trujillo-Jimenez, P; Sedeno-Diaz, JE; Lopez-Lopez, E	The use of biomarkers for monitoring aquatic environmental quality has gained considerable interest worldwide. The effects of the environmental conditions of Rio Champoton, Mexico, in the hotspot of Mesoamerica, were assessed in Astyanax aeneus, a native fish of the tropics of southwestern Mexico. Pollution from agrochemical residues is a major problem in Rio Champoton. Three study sites along th…	2014	JOURNAL OF ENVIRONMENTAL BIOLOGY	Mexico	SA	FL	F	Land-use Changes	Pollution	Increased chemical contaminants		x	x		x		x
299	The impacts of stress on sodium metabolism and copper accumulation in a freshwater fish	Harley, RA; Glover, CN	In freshwater fish, stress can often result in significant modifications to Na+ metabolism and may be an important aspect to consider in conservation efforts; as maintaining ion balance is critical to survival and ion transport is also a key determinant of metal toxicity. In order to better quantify the response of stress, Na+ influx, Na+ efflux, and copper accumulation were measured as a result …	2014	AQUATIC TOXICOLOGY	New Zealand	OC	L	F	Land-use Changes	Pollution	Increased chemical contaminants		x
30	Evaluation of genotoxic and oxidative stress response to dimethoate in freshwater fish Channa punctatus (Bloch)	Ali, D; Kumar, PG; Kumar, S; Ahmed, M	Dimethoate is one of the organophosphate insecticides widely used in agriculture throughout the world and is an inhibitor of cholinesterase in animals. The objective of the present study was to detect oxidative stress and DNA damage induced by dimethoate in the freshwater fish Channa punctatus (C. punctatus). The LC50-96 h value of technical grade dimethoate was estimated at 19.10 mu g L-1 in a s…	2014	CHEMICAL SPECIATION AND BIOAVAILABILITY	Saudi Arabia	AS	L	F	Land-use Changes	Pollution	Increased chemical contaminants		x						x
441	Scaled body-mass index shows how habitat quality influences the condition of four fish taxa in north-eastern Spain and provides a novel indicator of ecosystem health	Maceda-Veiga, A; Green, AJ; De Sostoa, A	Natural and anthropogenic disturbances are key forces governing the structure and functioning of aquatic communities. Understanding how these factors shape organism performance can help to identify the most vulnerable species and develop effective management strategies. This is particularly important for ichthyofaunas with high endemicity and low diversity, such as those of the Iberian Peninsula.…	2014	FRESHWATER BIOLOGY	Spain	EU	F	F	Land-use Changes	Pollution	Increased chemical contaminants			x
9	ROLE OF PROPOLIS ON OXIDATIVE STRESS IN VARIOUS TISSUES OF FISH	Aldemir, OS; Selamoglu, Z; Gulhan, MF; Cakir, O; Ozdemir, I; Dastan, SD; Dogan, H	The aim of this study was to investigate the therapeutic effects of propolis on biochemical parameters in tissues of rainbow trout (Oncorhynchus mykiss) exposed to cypermethrin. Cypermethrin is a potential toxic pollutant that directly threats the aquatic ecosystems and environment. Sublethal cypermethrin concentration of 0.0082 ppm was applied to the fish for 96 h. Propolis is a natural product …	2014	FRESENIUS ENVIRONMENTAL BULLETIN	Turkey	EU	L	F	Land-use Changes	Pollution	Increased chemical contaminants		x
938	Temporal distribution of accumulated metal mixtures in two feral fish species and the relation with condition metrics and community structure	De Jonge, M; Belpaire, C; Van Thuyne, G; Breine, J; Bervoets, L	The present study investigated temporal influences on metal distribution in gudgeon (Gobio gobio) and roach (Rutilus rutilus), and its relation to condition metrics and fish community structure. Fish communities were sampled in two seasons (autumn and spring) during two successive years and the Index of Biotic Integrity (IBI) was calculated. Cadmium, Cu, Pb, Zn and As concentrations were measured…	2015	ENVIRONMENTAL POLLUTION	Belgium	EU	FL	F	Land-use Changes	Pollution	Increased chemical contaminants			x				x
1401	Assessment of the health status of wild fish inhabiting a cotton basin heavily impacted by pesticides in Benin (West Africa)	Agbohessi, PT; Toko, II; Ouedraogo, A; Jauniaux, T; Mandiki, SNM; Kestemont, P	To determine the impact of agricultural pesticides used in cotton cultivation on the health status of fish living in a Beninese cotton basin, we compared the reproductive and hepatic systems of fish sampled from rivers located in both contaminated and pristine conditions. Different types of biomarkers, including biometric indices (a condition factor K, a gonadosomatic index GSI, and a hepatosomat…	2015	SCIENCE OF THE TOTAL ENVIRONMENT	Benin	AF	FL	F	Land-use Changes	Pollution	Increased chemical contaminants		x	x				x
927	Oxidative stress markers in fish (Astyanax sp and Danio rerio) exposed to urban and agricultural effluents in the Brazilian Pampa biome	Costa-Silva, DG; Nunes, MEM; Wallau, GL; Martins, IK; Zemolin, APP; Cruz, LC; Rodrigues, NR; Lopes, AR; Posser, T; Franco, JL	Aquatic ecosystems are under constant risk due to industrial, agricultural, and urban activities, compromising water quality and preservation of aquatic biota. The assessment of toxicological impacts caused by pollutants to aquatic environment using biomarker measurements in fish can provide reliable data to estimate sublethal effects posed by chemicals in contaminated areas. In this study, fish …	2015	ENVIRONMENTAL SCIENCE AND POLLUTION RESEARCH	Brazil	SA	FL	F	Land-use Changes	Pollution	Increased chemical contaminants		x
427	Hepatic oxidative stress biomarker responses in freshwater fish Carassius auratus exposed to four benzophenone UV filters	Liu, H; Sun, P; Liu, H; Yang, S; Wang, L; Wang, Z	Benzophenone (BP) type UV filters are widely used in many personal care products to protect human from UV irradiation. Despite the estrogenic potencies to fish and the environmental occurrences of BP derivatives in aquatic systems, little information is available regarding their effects on the antioxidant defense system in fish. In this work, the oxidative stress induced in livers of Carassius au…	2015	ECOTOXICOLOGY AND ENVIRONMENTAL SAFETY	China	AS	L	F	Land-use Changes	Pollution	Increased chemical contaminants		x
1574	Biometric parameters of the bream (Abramis brama) as indicators for long-term changes in fish health and environmental quality-data from the German ESB	Teubner, D; Paulus, M; Veith, M; Klein, R	Piscifaunal health depends upon the state and quality of the aquatic environment. Variations in physical condition of fish may therefore be attributed to changes in environmental quality. Based on time series of up to 20 years of biometric data of bream from multiple sampling sites of the German environmental specimen bank (ESB), this study assessed whether changes in biometric parameters are abl…	2015	ENVIRONMENTAL SCIENCE AND POLLUTION RESEARCH	Germany	EU	FL	F	Land-use Changes	Pollution	Increased chemical contaminants			x		x		x
1588	Impact of wastewater on fish health: a case study at the Neckar River (Southern Germany) using biomarkers in caged brown trout as assessment tools	Vincze, K; Scheil, V; Kuch, B; Kohler, HR; Triebskorn, R	The present work describes a field survey aiming at assessing the impact of a sewage treatment plant (STP) effluent on fish health by means of biomarkers. Indigenous fish were absent downstream of the STP. To elucidate the reason behind this, brown trout (Salmo trutta f. fario) were exposed in floating steel cages up- and downstream of a STP located at the Neckar River near Tubingen (Southern Ger…	2015	ENVIRONMENTAL SCIENCE AND POLLUTION RESEARCH	Germany	EU	L	F	Land-use Changes	Pollution	Increased chemical contaminants		x					x
969	In vivo induction of antioxidant response and oxidative stress associated with genotoxicity and histopathological alteration in two commercial fish species due to heavy metals exposure in northern India (Kali) river	Fatima, M; Usmani, N; Firdaus, F; Zafeer, MF; Ahmad, S; Akhtar, K; Husain, SMD; Ahmad, MH; Anis, E; Hossain, MM	Heavy metals can significantly bioaccumulate in fish tissues. The step wise mechanism of heavy metal toxicities on fish health is still limited. The present study assessed the tissue-specific antioxidant response and oxidative stress biomarkers of commercially important fish species namely, Channa striatus and Heteropneustes fossilis inhabiting Kali River of northern India where heavy-metal load …	2015	COMPARATIVE BIOCHEMISTRY AND PHYSIOLOGY C-TOXICOLOGY & PHARMACOLOGY	India	AS	FL	F	Land-use Changes	Pollution	Increased chemical contaminants		x						x
936	Assessment of endosulfan induced genotoxicity and mutagenicity manifested by oxidative stress pathways in freshwater cyprinid fish crucian carp (Carassius carassius L.)	Dar, SA; Yousuf, AR; Balkhi, MUH; Ganai, FA; Bhat, FA	Over the past few decades, endosulfan, one of the polychlorinated pesticides still in use, has received considerable attention of a number of international regulations and restriction action plans worldwide. This study aimed to evaluate the cytogenetic effects of endosulfan using robust genotoxicity assays, along with the oxidative stress pathways in order to understand biochemical mechanism, in …	2015	CHEMOSPHERE	India	AS	L	F	Land-use Changes	Pollution	Increased chemical contaminants		x						x
1206	Biomarkers of Oxidative Stress induced by Leachates from Lagos, Nigeria as Indicators of Environmental Pollution in African Cat Fish (Clarias gariepinus)	Osuala, F; Otitoloju, A; Igwo-Ezikpe, N	This study investigated biomarkers of oxidative stress induced in the liver of African catfish, Clarias gariepinus by leachate samples collected from Olusosun dumpsite in Lagos, Nigeria (Latitude 60 35.5557' and Longitude 30 22.6504'). A total of thirty active juveniles of C. gariepinus obtained from a fish farm in Masha-Kilo area of Surulere Local Government Area, Lagos was used. Superoxide dism…	2015	FASEB JOURNAL	Nigeria	AF	L	F	Land-use Changes	Pollution	Increased chemical contaminants		x
668	Cylindrospermopsin induces oxidative stress and genotoxic effects in the fish CLC cell line	Sieroslawska, A; Rymuszka, A	Cylindrospermopsin (CYN) is a cyanotoxin detected in water reservoirs worldwide. The toxin is a potent protein synthesis inhibitor capable of adversely influencing a wide range of cell functions. While data on the prooxidative potency of CYN are inconsistent, genotoxic effects towards certain mammalian cell types have been described. However, such a potential on fish cells has not yet been invest…	2015	JOURNAL OF APPLIED TOXICOLOGY	Poland	EU	L	F	Land-use Changes	Pollution	Increased chemical contaminants		x
1511	Arsenic and Other Trace Elements in Five Edible Fish Species in Relation to Fish Size and Weight and Potential Health Risks for Human Consumption	Miloskovic, A; Simic, V	The main objectives of study were to determine the concentrations of As and other trace elements (Al, Co, Fe, Ni, Sn, Se) in the muscle, liver, and gills of pikeperch (Sander lucioperca), catfish (Saurus glanis), and pike (Esox lucius), and in the muscle of Prussian carp (Carassius gibelio) and freshwater bream (Abramis brama), to identify relationships between element concentrations and total le…	2015	POLISH JOURNAL OF ENVIRONMENTAL STUDIES	Serbia	EU	L	F	Land-use Changes	Pollution	Increased chemical contaminants			x
1109	Fluctuating Asymmetry in Two Common Freshwater Fishes as a Biological Indicator of Urbanization and Environmental Stress within the Middle Chattahoochee Watershed	Lutterschmidt, WI; Martin, SL; Schaefer, JF	Deviations in bilateral symmetry or fluctuating asymmetry of an organism may result under environmental stressors that reduce developmental homeostasis and stability. Anthropogenic stressors such as increased urbanization can negatively impact environmental quality of aquatic ecosystems. Researchers have stressed the value in finding easy, accurate and inexpensive methods for assessing potential …	2016	SYMMETRY-BASEL	America	NAM	L	F	Land-use Changes	Pollution	Increased chemical contaminants			x
1532	Relating fish health and reproductive metrics to contaminant bioaccumulation at the Tennessee Valley Authority Kingston coal ash spill site	Pracheil, BM; Adams, SM; Bevelhimer, MS; Fortner, AM; Greeley, MS; Murphy, CA; Mathews, TJ; Peterson, MJ	A 4.1 million m(3) coal ash release into the Emory and Clinch rivers in December 2008 at the Tennessee Valley Authority's Kingston Fossil Plant in east Tennessee, USA, prompted a long-term, large-scale biological monitoring effort to determine if there are chronic effects of this spill on resident biota. Because of the magnitude of the ash spill and the potential for exposure to coal ash-associat…	2016	ECOTOXICOLOGY	America	NAM	L	F	Land-use Changes	Pollution	Increased chemical contaminants		x	x				x
130	Effects of carbamazepine on cortisol levels and behavioral responses to stress in the fish Jenynsia multidentata	Calcagno, E; Durando, P; Valdes, ME; Franchioni, L; Bistoni, MD	Carbamazepine (CBZ) is an anticonvulsant drug, prescribed worldwide for the treatment of epilepsy, bipolar disorder and trigeminal neuralgia, which has been frequently detected in aquatic environments. The objective of this study was to analyze if CBZ modifies scototaxis and shoaling behaviors and/or whole-body cortisol levels of the one-sided livebearing fish Jenynsia multidentata under stress c…	2016	PHYSIOLOGY & BEHAVIOR	Argentina	SA	L	F	Land-use Changes	Pollution	Increased chemical contaminants	x			x
1145	Effect of diphenyl diselenide diet supplementation on oxidative stress biomarkers in two species of freshwater fish exposed to the insecticide fipronil	Menezes, C; Leitemperger, J; Murussi, C; Viera, MD; Adaime, MB; Zanella, R; Loro, VL	The ability of diphenyl diselenide [(PhSe)(2)] to attenuate oxidative damage was evaluated in the liver, gills, brain, and muscle of carp (Cyprinus carpio) and silver catfish (Rhamdia quelen) experimentally exposed to fipronil (FPN). Initially, the fish were fed a diet without (PhSe)(2) or a diet containing 3.0 mg/kg of (PhSe)(2) for 60 days. After the 60-day period, the fish were exposed to 0.65…	2016	FISH PHYSIOLOGY AND BIOCHEMISTRY	Brazil	SA	L	F	Land-use Changes	Pollution	Increased chemical contaminants		x
1412	Subchronic exposure to diflubenzuron causes health disorders in neotropical freshwater fish, Prochilodus lineatus	Benze, TP; Sakuragui, MM; Zago, LHD; Fernandes, MN	The action of diflubenzuron (DFB) was evaluated in a freshwater fish, Prochilodus lineatus, after exposure to 0.06, 0.12, 0.25, or 0.50 mg L-1 DFB for 14 days. Erythrocyte nuclear abnormalities (ENA), the gill activity of Na+/K+-ATPase, H+-ATPase and carbonic anhydrase (CA), and lipid peroxidation (LPO) and histopathological changes in the gills and liver were determined. The number of micronucle…	2016	ENVIRONMENTAL TOXICOLOGY	Brazil	SA	L	F	Land-use Changes	Pollution	Increased chemical contaminants		x					x
1457	Fatty Acid Composition of Tropical Fish Depends on Reservoir Trophic Status and Fish Feeding Habit	Gomes, AD; Tolussi, CE; Boechat, IG; Pompeo, MLM; Cortez, MPT; Honji, RM; Moreira, RG	Eutrophication results in a deficiency of n-3 LC-PUFA (long-chain polyunsaturated fatty acids) in aquatic food chains, affecting fish nutrition and physiology. The trophic transfer of FA (fatty acids) to fish species of different feeding habits was investigated in two reservoirs in southeast Brazil-the mesotrophic Ponte Nova Reservoir (PN) and the hypereutrophic Billings Reservoir (Bil). Total FA…	2016	LIPIDS	Brazil	SA	L	F	Land-use Changes	Pollution	Increased chemical contaminants					x
52	Effects of Nonylphenol-Induced Oxidative Stress in Ovary of Cichlid Fish, Etroplus maculatus (Bloch, 1795)	Asifa, KP; Chitra, KC	The present study was designed to evaluate the effects of nonylphenol in the pro-oxidant/ antioxidant system in ovary of the cichlid fish Etroplus maculatus. Fishes were exposed at two sublethal concentrations (one-fifth and one-tenth of LC50) of nonylphenol for 24, 72 and 96 h maintaining control groups. The oxidative stress indices as the activities of antioxidant enzymes, superoxide dismutase,…	2016	INTERNATIONAL LETTERS OF NATURAL SCIENCES	India	AS	L	F	Land-use Changes	Pollution	Increased chemical contaminants		x
312	Sublethal Toxicity of Quinalphos on Oxidative Stress and Antioxidant Responses in a Freshwater Fish Cyprinus carpio	Hemalatha, D; Amala, A; Rangasamy, B; Nataraj, B; Ramesh, M	Extensive use of quinalphos, an organophosphorus pesticide, is likely to reach the aquatic environment and thereby posing a health concern for aquatic organisms. Oxidative stress and antioxidant responses may be good indicators of pesticide contamination in aquatic organisms. The data on quinalphos induced oxidative stress and antioxidant responses in carps are scanty. This study is aimed to asse…	2016	ENVIRONMENTAL TOXICOLOGY	India	AS	L	F	Land-use Changes	Pollution	Increased chemical contaminants		x
880	Salinity-dependent nickel accumulation and effects on respiration, ion regulation and oxidative stress in the galaxiid fish, Galaxias maculatus	Blewett, TA; Wood, CM; Glover, CN	Inanga (Galaxias maculatus) are a euryhaline and amphidromous Southern hemisphere fish species inhabiting waters highly contaminated in trace elements such as nickel (Ni). Ni is known to exert its toxic effects on aquatic biota via three key mechanisms: inhibition of respiration, impaired ion regulation, and stimulation of oxidative stress. Inanga acclimated to freshwater (FW), 50% seawater (SW) …	2016	ENVIRONMENTAL POLLUTION	New Zealand	OC	L	F	Land-use Changes	Pollution	Increased chemical contaminants		x		x
820	Fish condition factor, peroxisome proliferator activated receptors and biotransformation responses in Sarotherodon melanotheron from a contaminated freshwater dam (Awba Dam) in Ibadan, Nigeria	Adeogun, AO; Ibor, OR; Onoja, AB; Arukwe, A	The relationship between condition factor (CF), peroxisome proliferator-activated receptors (PPARs), phase 1 biotransformation (CYP1A isoforms) and contaminant burden has been studied in Sarotherodon melanotheron from a contaminated tropical freshwater dam (Awba Dam) and compared to a reference site (Modete Dam) in Southwest, Nigeria. A total of 89 fish (57 males and 32 females) was collected fro…	2016	MARINE ENVIRONMENTAL RESEARCH	Nigeria	AF	FL	F	Land-use Changes	Pollution	Increased chemical contaminants		x	x
16	Growth Performance of Metals Mixture Stressed Fish in Earthen Ponds	Abbas, S; Javed, M	The present research was undertaken to elucidate the effects of sub-lethal concentrations of metals (Zn+Pb+Mn) mixture on the growth performance of Hypophthalmichthys molitrix, Ctenopharyngodon idella, Cirrhina mrigala, Labeo rohita and Catla catla. Fish were given sublethal stress under controlled laboratory conditions, separately, for a period of 90 days and then they were transferred to the se…	2016	PAKISTAN JOURNAL OF ZOOLOGY	Pakistan	AS	L	F	Land-use Changes	Pollution	Increased chemical contaminants			x
54	Impacts of Physico-Chemical Parameters on Fish Grown Under Heavy Metal Stress	Azmat, H; Javed, M; Husssain, SM; Javid, A; Jabeen, G	The experiment was conducted in glass aquaria to determine the growth potentials of 240-day three fish species viz., Catla catla, Labeo rohita and Cirrhina mrigala under chronic exposures (1/3 of LC50) of Al, As, Ba, Cr and their mixture (Al + As + Ba + Cr) for 90 days. The growth parameters viz. increase in wet weights, fork and total lengths, feed intake, feed conversion efficiency and conditio…	2016	PAKISTAN JOURNAL OF ZOOLOGY	Pakistan	AS	L	F	Land-use Changes	Pollution	Increased chemical contaminants			x
1517	Health assessment of freshwater fish species from Albasini Dam, outside a DDT-sprayed area in Limpopo province, South Africa: a preliminary study	Nibamureke, UMC; Barnhoorn, IEJ; Wagenaar, GM	During 2006 to 2008, the water, sediment and fish in Albasini Dam, used as a reference site outside a DDT-sprayed area, had been found to be as affected as those in the nearby DDT-sprayed area were. Accordingly, the aim of the current study, conducted in 2014, was to determine the health status of fish from Albasini Dam by means of a histology-based fish health assessment protocol. High levels of…	2016	AFRICAN JOURNAL OF AQUATIC SCIENCE	South Africa	AF	FL	F	Land-use Changes	Pollution	Increased chemical contaminants			x				x
872	Effects of a silver nanomaterial on cellular organelles and time course of oxidative stress in a fish cell line (PLHC-1)	Bermejo-Nogales, A; Fernandez, M; Fernandez-Cruz, ML; Navas, JM	Among the nanomaterials currently in commercial products, those based on silver are the most used, and so there is a high probability that silver nanoparticles (AgNPs) will be released into aquatic environments where they could adversely affect aquatic organisms, including fish. Taking this into account, the aim of the present work was to characterize in depth the mechanisms underlying the toxic …	2016	COMPARATIVE BIOCHEMISTRY AND PHYSIOLOGY C-TOXICOLOGY & PHARMACOLOGY	Spain	EU	L	F	Land-use Changes	Pollution	Increased chemical contaminants		x
1336	Early life exposure to a rodent carcinogen propiconazole fungicide induces oxidative stress and hepatocarcinogenesis in medaka fish	Tu, TY; Hong, CY; Sasado, T; Kashiwada, S; Chen, PJ	Conazole pollution is an emerging concern to human health and environmental safety because of the broad use of conazole fungicides in agriculture and medicine and their frequent occurrence in aquifers. The agricultural pesticide propiconazole has received much regulatory interest because it is a known rodent carcinogen with evidence of multiple adverse effects in mammals and non-targeted organism…	2016	AQUATIC TOXICOLOGY	Taiwan	AS	L	F	Land-use Changes	Pollution	Increased chemical contaminants		x					x
1237	A comparison of two methods for the assessment of stress axis activity in wild fish in relation to wastewater effluent exposure	Pottinger, TG; Williams, RJ; Matthiessen, P	Riverine fish are particularly vulnerable to chemical exposure - rivers receive chemicals of anthropogenic origin from a variety of sources, one of the most significant being the chemically complex effluents discharged by wastewater treatment works (WWTWs). The extent to which non-reproductive components of the endocrine system in fish may be vulnerable to interference by contaminants associated …	2016	GENERAL AND COMPARATIVE ENDOCRINOLOGY	United Kingdom	EU	L	F	Land-use Changes	Pollution	Increased chemical contaminants	x
1459	GENERAL AND HISTOLOGICAL INDICATORS OF HEALTH IN WILD FISHES FROM A BIOLOGICAL MERCURY HOTSPOT IN NORTHEASTERN NORTH AMERICA	Graves, SD; Kidd, KA; Houlahan, JE; Munkittrick, KR	Kejimkujik National Park and National Historic Site, Nova Scotia, Canada, is considered a biological mercury (Hg) hotspot because the tissues of yellow perch (Perca flavescens) and common loons (Gavia immer) inhabiting the lakes frequently exceed so-called safe levels of Hg. In the present study, the relationships between Hg and overall health of males and females of 3 forage fish species (brown …	2017	ENVIRONMENTAL TOXICOLOGY AND CHEMISTRY	America	NAM	FL	F	Land-use Changes	Pollution	Increased chemical contaminants			x				x
888	Accumulation of current-use pesticides, cholinesterase inhibition and reduced body condition in juvenile one-sided livebearer fish (Jenynsia multidentata) from the agricultural. Pampa region of Argentina	Brodeur, JC; Sanchez, M; Castro, L; Rojas, DE; Cristos, D; Damonte, MJ; Poliserpi, MB; D'Andrea, MF; Andriulo, AE	The aim of this study was to characterize the level and nature of the pesticide contamination received by one-sided livebearer fish (Jenynsia multidentata) from a watercourse situated within the main agricultural region of Argentina, and to assess the effects of this contamination on fish health. Juvenile one-sided livebearer fish (Jenynsia multidentata) were collected in December 2011 and March …	2017	CHEMOSPHERE	Argentina	SA	FL	F	Land-use Changes	Pollution	Increased chemical contaminants		x	x
56	Genotoxicity and oxidative stress in fish after a short-term exposure to silver nanoparticles	Bacchetta, C; Ale, A; Simoniello, MF; Gervasio, S; Davico, C; Rossi, AS; Desimone, MF; Poletta, G; Lopez, G; Monserrat, JM; Cazenave, J	This study examined the effects of waterborne silver nanoparticles (AgNPs) on juvenile fish Piaractus mesopotamicus (pacu), and analyzed toxicological endpoints such as metal burdens, oxidative stress and genotoxicity in a short-term assay. Fish were individually exposed to 0 (control), 2.5, 10, and 25 mu g AgNPs/L. After 24 h, silver accumulation was greater in the brain than the liver and gills…	2017	ECOLOGICAL INDICATORS	Argentina	SA	L	F	Land-use Changes	Pollution	Increased chemical contaminants		x
163	Triphenyltin hydroxide induces changes in the oxidative stress parameters of fish	Clasen, B; Becker, AG; Lopes, T; Murussi, CR; Antes, FG; Horn, RC; Flores, EMM; Baldisserotto, B; Dressler, VL; Loro, VL	Among all organotin compounds , triphenyltin hydroxide (TPhTH) is widely used as fungicide and moluscicide in Brazil. However, the effects of TPhTH on the biochemical parameters of non-target organisms, such as fish, are little known. The aim of the present study is to assess the possible toxic effects of different concentrations of waterborne TPhTH on silver catfish belonging to species Rhamdia …	2017	ECOTOXICOLOGY	Brazil	SA	L	F	Land-use Changes	Pollution	Increased chemical contaminants		x
940	Oxidative stress in the hybrid fish jundiara (Leiarius marmoratus x Pseudoplatystoma reticulatum) exposed to Roundup Original (R)	de Moura, FR; Brentegani, KR; Gemelli, A; Sinhorin, AP; Sinhorin, VDG	The aim of this study was to investigate the effects of Roundup Original (R), a glyphosate-based herbicide, against biochemical parameters including thiobarbituric acid-reactive substances (TBARS), protein carbonyl, enzymatic and nonenzymatic antioxidant responses and acetylcholinesterase (AChE) of jundiara fish (Leiarius marmoratus x Pseudoplatystoma reticulatum) at a sublethal concentration of …	2017	CHEMOSPHERE	Brazil	SA	L	F	Land-use Changes	Pollution	Increased chemical contaminants		x
1042	Herbicide Mixtures from Usual Practice in Sugarcane Crop: Evaluation of Oxidative Stress and Histopathological Effects in the Tropical Fish Oreochromis niloticus	Jonsson, CM; Arana, S; Ferracini, VL; Queiroz, SCN; Clemente, Z; Vallim, JH; Maia, ADN; de Moura, MAM	Sugarcane is one of the world's most important commodities. In order to control weeds in the plantations and increase productivity, the mixing of different herbicides during spraying operations is commonplace. This practice is unregulated, and the impact on water quality and nontarget tropical species is poorly understood. In the present work, exposure and recovery assays were used to evaluate an…	2017	WATER AIR AND SOIL POLLUTION	Brazil	SA	L	F	Land-use Changes	Pollution	Increased chemical contaminants		x					x
1552	Validation of a suite of biomarkers of fish health in the tropical bioindicator species, tambaqui (Colossoma macropomum)	Sadauskas-Henrique, H; Duarte, RM; Gagnon, MM; Almeida-Val, VMF	Here we explore the dose-dependent response of the tropical fish tambaqui (Colossoma macropomum) to intraperitoneal injection of benzo[alpyrene (BaP) at doses of 0 (carrier control), 1, 10, 100 and 1000 molar BaP Kg-1 Hepatic ethoxyresorufin-O-deethylase (EROD) activity showed a bell-shaped dose dependent response curve, where the highest injected BaP dose caused enzyme inactivation. Activities o…	2017	ECOLOGICAL INDICATORS	Brazil	SA	L	F	Land-use Changes	Pollution	Increased chemical contaminants		x						x
1239	The physiological characteristics of zebra fish (Danio rerio) based on metabolism and behavior: A new method for the online assessment of cadmium stress	Qi, LHZ; Ma, JC; Song, J; Li, SG; Cui, XR; Peng, XJ; Wang, WL; Ren, ZM; Han, M; Zhang, Y	In order to illustrate heavy metal ecotoxicology associated with interactions between chemicals and biological systems, we investigated physiological changes (metabolism and behavior response) of zebra fish (Danio rerio) under 48 h Cadmium chloride (CdCl2) exposure using online monitoring technique. The concentrations of CdCl2 were designed as 4.26, 42.6 and 85.2 mg/L, which were 0.1, 1.0, and 2.…	2017	CHEMOSPHERE	China	AS	L	F	Land-use Changes	Pollution	Increased chemical contaminants		x		x
1372	Cadmium stress assessment based on the electrocardiogram characteristics of zebra fish (Danio rerio): QRS complex could play an important role	Xing, N; Ji, LZ; Song, J; Ma, JC; Li, SG; Ren, ZM; Xu, F; Zhu, JP	The electrocardiogram (ECG) of zebra fish (Dania rerio) expresses cardiac features that are similar to humans. Here we use sharp microelectrode measurements to obtain ECG characteristics in adult zebra fish and analyze the effects of cadmium chloride (CdCl2) on the heart. We observe the overall changes of ECG parameters in different treatments (0.1 TU, 0.5 TU and 1.0 TU CdCl2), including P wave, …	2017	AQUATIC TOXICOLOGY	China	AS	L	F	Land-use Changes	Pollution	Increased chemical contaminants										x	ECG
433	Behavioural responses of fish larvae modulated by analgesic drugs after a stress exposure	Lopez-Luna, J; Canty, MN; Al-Jubouri, Q; Al-Nuaimy, W; Sneddon, LU	Fish are known to respond to a wide range of irritant chemicals, displaying clear behavioural changes after exposure to potentially noxious stimuli. Recent evidence shows that these agents can have an impact on larval forms of fish. However, very little information is available on the effects of carbon dioxide (CO2) on these stages. Therefore, five days post-fertilisation zebrafish were exposed t…	2017	APPLIED ANIMAL BEHAVIOUR SCIENCE	England	EU	L	F	Land-use Changes	Pollution	Increased chemical contaminants				x
258	Adaptive response under multiple stress exposure in fish: From the molecular to individual level	Gandar, A; Laffaille, P; Canlet, C; Tremblay-Franco, M; Gautier, R; Perrault, A; Gress, L; Mormede, P; Tapie, N; Budzinski, H; Jean, S	Aquatic systems are subjected to various sources of stress due to global changes, such as increasing temperature and pollution. A major challenge for the next decade will be to evaluate the combined effects of these multiple stressors on organisms and ecosystems. For organisms submitted to chemical, biological or physical stressors, the capacity to set up an efficient adaptive response is a funda…	2017	CHEMOSPHERE	France	EU	L	F	Land-use Changes	Pollution	Increased chemical contaminants	x	x	x
259	Proteome response of fish under multiple stress exposure: Effects of pesticide mixtures and temperature increase	Gandar, A; Laffaille, P; Marty-Gasset, N; Viala, D; Molette, C; Jean, S	Aquatic systems can be subjected to multiple stressors, including pollutant cocktails and elevated temperature. Evaluating the combined effects of these stressors on organisms is a great challenge in environmental sciences. To the best of our knowledge, this is the first study to assess the molecular stress response of an aquatic fish species subjected to individual and combined pesticide mixture…	2017	AQUATIC TOXICOLOGY	France	EU	L	F	Land-use Changes	Pollution	Increased chemical contaminants	x	x	x
1575	Water quality assessment in the German River of the years 2014/2015: how a case study on the impact of a storm water sedimentation basin displayed impairment of fish health in the Argen River (Southern Germany)	Thellmann, P; Kuch, B; Wurm, K; Kohler, HR; Triebskorn, R	Background: The present work investigates the impact of discharges from a storm water sedimentation basin (SSB) receiving runoff from a connected motorway in southern Germany. The study lasted for almost two years and was aimed at assessing the impact of the SSB on the fauna of the Argen River, which is a tributary of Lake Constance. Two sampling sites were examined up- and downstream of the SSB …	2017	ENVIRONMENTAL SCIENCES EUROPE	Germany	EU	L	F	Land-use Changes	Pollution	Increased chemical contaminants		x					x
1596	Does wastewater treatment plant upgrading with activated carbon result in an improvement of fish health?	Wilhelm, S; Henneberg, A; Kohler, HR; Rault, M; Richter, D; Scheurer, M; Suchail, S; Triebskorn, R	In the present study, the efficiency of a wastewater treatment plant (WWTP) upgraded with a powdered activated carbon unit for the reduction of micropollutants and the related advantages for fish health have been analyzed by means of different biomarkers, i.e. histopathological investigations, analyses of glycogen content and stress proteins, as well as by chemical analyses in different matrices.…	2017	AQUATIC TOXICOLOGY	Germany	EU	L	F	Land-use Changes	Pollution	Increased chemical contaminants		x					x
403	Dietary zinc promotes immuno-biochemical plasticity and protects fish against multiple stresses	Kumar, N; Krishnani, KK; Kumar, P; Jha, AK; Gupta, SK; Singh, NP	The abiotic and biotic stress is an episode that effect on regulatory, neuro-endocrine and immune systems of animals including fish. The stress creates stimulatory and suppressive of immune system resulting in increases the incidence of infection. In view of these points, we have conducted an experiment to mitigate the stress through a nutritional approach through Zinc (Zn) supplementation in Pan…	2017	FISH & SHELLFISH IMMUNOLOGY	India	AS	L	F	Land-use Changes	Pollution	Increased chemical contaminants	x	x
450	Cypermethrin induced stress and changes in growth of freshwater fish Oreochromis niloticus	Majumder, R; Kaviraj, A	Bioassays were conducted with technical grade and commercial formulation of cypermethrin using freshwater fish Oreochromis niloticus as the test fish. The technical grade cypermethrin contained 92% active ingredient (a.i.) and the commercial formulation was an emulsified concentrate (EC) containing 10% a.i. (10% EC). Based on the actual concentration in water (2 h), the commercial formulation was…	2017	INTERNATIONAL AQUATIC RESEARCH	India	AS	L	F	Land-use Changes	Pollution	Increased chemical contaminants			x
712	Application of fish cell lines for evaluating the chromium induced cytotoxicity, genotoxicity and oxidative stress	Taju, G; Majeed, SA; Nambi, KSN; Hameed, ASS	In the present study, we hypothesize that cytotoxicity, genotoxicity and oxidative stress play a key role in chromium induced toxicity in SISS, SISK, IEE, IEK, IEG, SICH and ICG cell lines after 24 h exposure. Three fish species namely Lates calcarifer, Etroplus suratensis and Catla catla were exposed to the concentrations of 0,10, 20, 30, 40 and 50 mg/L of chromium for 96 h under static conditio…	2017	CHEMOSPHERE	India	AS	L	F	Land-use Changes	Pollution	Increased chemical contaminants		x						x
1187	Insecticides induced stress response and recuperation in fish: Biomarkers in blood and tissues related to oxidative damage	Narra, MR; Rajender, K; Reddy, RR; Murty, US; Begum, G	The present research investigated the growth, blood, antioxidant response (liver), AChE (brain and muscle) and Na+/K + ATPase in gills of Clarias batrachus exposed to 0 (control), two insecticides, 1.65 mg L-1 chlorpyrifos (CPF) and 2.14 mg L-1 monocrotophos (MCP) for a fixed interval time of 3, 6, 9, 12 and 15 days and follow up depuration process in fresh water for 30 days (at an interval of 7,…	2017	CHEMOSPHERE	India	AS	L	F	Land-use Changes	Pollution	Increased chemical contaminants		x		x
1189	Hepatic oxidative stress, genotoxicity and histopathological alteration in fresh water fish Labeo rohita exposed to organophosphorus pesticide profenofos	Nataraj, B; Hemalatha, D; Rangasamy, B; Maharajan, K; Ramesh, M	Organophosphate pesticide profenofos (PFF) is widely used pesticides in agricultural practices throughout the world. Using of various group of pesticide create toxicological and environmental problems, such as impacts on many non-target aquatic species, including fish. This study evaluated the sublethal effects of PFF on the antioxidant enzymes, histopathological alteration and DNA damage in Labe…	2017	BIOCATALYSIS AND AGRICULTURAL BIOTECHNOLOGY	India	AS	L	F	Land-use Changes	Pollution	Increased chemical contaminants		x					x	x
1249	Phorate induced oxidative stress, DNA damage and differential expression of p53, apaf-1 and cat genes in fish, Channa punctatus (Bloch, 1793)	Ratn, A; Awasthi, Y; Kumar, M; Singh, SK; Tripathi, R; Trivedi, SP	The present study was conducted to assess the in-vivo activities of certain molecular biomarkers under the impact of phorate exposure. Fish, Channa punctatus (35 +/- 3.0 g; 14.5 +/- 1.0 cm; Actinopterygii) were subjected to semi-static conditions having 5% (0.0375 mg/L for T1 group) and 10% of 96 h-LC50 (0.075 mg/L for T2 group) of phorate exposure for 15 and 30 d. The oxidative stress was assess…	2017	CHEMOSPHERE	India	AS	L	F	Land-use Changes	Pollution	Increased chemical contaminants		x
1603	Biomonitoring potential of a Caryophyllaeid tapeworm: Evaluation of Adenoscolex oreini infection level and health status in three fish species of the genus Schizothorax across eutrophication and pollution gradients	Zargar, UR; Chishti, MZ; Rather, MI; Rehman, M; Zargar, N	Endoparasitic infections vary significantly across altered aquatic ecosystems, making these organisms ideal for the biomonitoring of degraded environments. To assess the biomonitoring potential of the Caryophyllaeid tapeworm Adenoscolex oreini and the possible impact of water quality on fish species, a study was carried out in three lakes with marked eutrophication and pollution gradients. The A.…	2017	ECOLOGICAL INDICATORS	India	AS	L	F	Land-use Changes	Pollution	Increased chemical contaminants			x			x	x		x
1282	HEAVY METALS (Zn, Cu, Ni, Cr, Pb, Cd) IN WATER AND BODY TISSUES OF YOUNG ATLANTIC SALMON Salmo salar IN TWO RIVERS OF DIFFERENT POLLUTION LEVEL: A COMPARISON WITH FISH CONDITION PARAMETERS	Sauliute, G; Svecevicius, G	Relationship between priority heavy metal (Zn, Cu, Ni, Cr, Pb, Cd) concentration in water, their content in main body tissues (gills, liver, kidneys and muscle) and condition parameters [condition factor (CF), branchio-, hepato-, reno- and viscero-somatic indices (BSI, HSI, RSI and VSI), respectively] of Atlantic salmon smolts at the same age (1+ year) in two hydrologically similar but of differe…	2017	FRESENIUS ENVIRONMENTAL BULLETIN	Lithuania	EU	FL	F	Land-use Changes	Pollution	Increased chemical contaminants		x	x				x
1341	Exposure to silver nanoparticles produces oxidative stress and affects macromolecular and metabolic biomarkers in the goodeid fish Chapalichthys pardalis	Valerio-Garcia, RC; Carbajal-Hernandez, AL; Martinez-Ruiz, EB; Jarquin-Diaz, VH; Haro-Perez, C; Martinez-Jeronimo, F	Silver nanopartides (AgNPs) are the most commercialized nanomaterial worldwide, mainly due to their microbicidal activity. Although, AgNPs have been shown to be toxic to aquatic species, their' effect on endemic fish, like Goodeidae, has not been demonstrated. Endemic species are under strong pressures by anthropogenic contamination and destruction of their habitat; therefore, we studied adult Ch…	2017	SCIENCE OF THE TOTAL ENVIRONMENT	Mexico	SA	L	F	Land-use Changes	Pollution	Increased chemical contaminants		x
230	Oxidative stress and histopathologic biomarkers of exposure to bisphenol-A in the freshwater fish, Ctenopharyngodon idella	Faheem, M; Lone, KP	Bisphenol-A (BPA) belongs to the family of endocrine disrupting chemicals (EDCs) and it is used in the production of polycarbonate plastic and epoxy resins. The reproductive toxicity of BPA is well documented but it also exerts its toxic effects through multiple pathways especially by inducing a state of oxidative stress and causing damage to the vital organs. In the present study, histopathologi…	2017	BRAZILIAN JOURNAL OF PHARMACEUTICAL SCIENCES	Pakistan	AS	L	F	Land-use Changes	Pollution	Increased chemical contaminants		x					x
1470	Endosulfan is toxic to the reproductive health of male freshwater fish, Cyprinion watsoni	Islam, FU; Jalali, S; Shafqat, MN; Shah, STA	Endosulfan is an organochlorine pesticide that is toxic to aquatic life. Endosulfan might hamper the reproductive health of indigenous fish in agricultural areas of Pakistan where this pesticide is sprayed widely. The aim of the current study is to investigate the toxic effects of endosulfan on selected reproductive parameters of male freshwater fish, Cyprinion watsoni. Two concentrations of endo…	2017	SCIENCE OF NATURE	Pakistan	AS	L	F	Land-use Changes	Pollution	Increased chemical contaminants	x		x	x			x
1411	Health effects in fish from the polluted Orlando Dam and Klipspruit wetland system, Soweto, South Africa	Bengu, TS; du Plessis, J; Modley, LS; van Dyk, JC	Pollution of aquatic ecosystems often results in adverse environmental disturbances, including physiological and/or histomorphological changes in fish. The health of Clarias gariepinus sampled from two polluted water bodies, Orlando Dam and a pond in the Klipspruit wetland catchment, Soweto, was investigated in 2015-2016. Limited fish health-related data is available for this highly impacted fres…	2017	AFRICAN JOURNAL OF AQUATIC SCIENCE	South Africa	AF	FL	F	Land-use Changes	Pollution	Increased chemical contaminants			x				x
289	OXIDATIVE STRESS RESPONSE AND CELL DEATH IN FISH INTESTINE DUE TO METRONIDAZOLE TOXICITY	Gurcu, B; Koca, YB; Inan, S; Tuglu, MI	Metronidazole (MTZ) is commonly used as an antibiotic for enterozoa; however, its side-effects have not been fully characterized. In this study, the toxic effect of a dose and time-dependent MTZ application on morphology of the intestinal tissue of Oncorhynchus inykiss was examined. Fish were exposed to 5, 10, and 20 mg/L of MTZ in the aquariums for 2, 4 and 8 days. Samples taken from the jejunum…	2017	FRESENIUS ENVIRONMENTAL BULLETIN	Turkey	EU	L	F	Land-use Changes	Pollution	Increased chemical contaminants		x
962	Impact of sublethal di-n-butyl phthalate on the aquaculture fish species Nile tilapia (Oreochromis niloticus): histopathology and oxidative stress assessment	Erkmen, B; Benli, ACK; Agus, HH; Yildirim, Z; Mert, R; Erkoc, F	Phthalates such as di-n-butyl phthalate (DBP) and their esters are widely used plasticizers, their ubiquitous presence in daily life, inevitably leads to their restricted use due to important environmental pollution and health impacts and endocrine disruption potential. The aim of this study was to examine the effects of a sublethal concentration of 10 mg L-1 DBP on haematocrit (HCT) values, gill…	2017	AQUACULTURE RESEARCH	Turkey	EU	L	F	Land-use Changes	Pollution	Increased chemical contaminants		x
1236	Modulation of the stress response in wild fish is associated with variation in dissolved nitrate and nitrite	Pottinger, TG	Disruption of non-reproductive endocrine systems in wildlife by chemicals has received little attention but represents a potentially significant problem. Nitrate is a major anthropogenic contaminant in the freshwater aquatic environment and has been identified as a potential disrupter of endocrine function in aquatic animals. This study was conducted to investigate the relationship between the fu…	2017	ENVIRONMENTAL POLLUTION	United Kingdom	EU	L	F	Land-use Changes	Pollution	Increased chemical contaminants	x
1471	Contaminant-associated health effects in fishes from the Ottawa and Ashtabula Rivers, Ohio	Iwanowicz, LR; Blazer, VS; Walsh, HL; Shaw, CH; DeVault, DS; Banda, JA	The health of resident fishes serves as a biologically relevant barometer of aquatic ecosystem integrity. Here, the health of the Ottawa River and Ashtabula River (both within the Lake Erie Basin) were assessed using morphological and immunological biomarkers in brown bullheads (Ameiurus nebulosus) and largemouth bass (Micropterus salmoides). Biomarker metrics were compared to fish collected from…	2018	JOURNAL OF GREAT LAKES RESEARCH	America	NAM	FL	F	Land-use Changes	Pollution	Increased chemical contaminants		x	x				x		x
1419	Extended fish short term reproduction assays with the fathead minnow and Japanese medaka: No evidence of impaired fecundity from exposure to atrazine	Brain, RA; Schneider, SZ; Anderson, JC; Knopper, LD; Wolf, JC; Hanson, ML	Short-term reproduction assays were conducted with fathead minnow (Pimephales promelas) and Japanese medaka (Oryzias latipes) to evaluate responses from atrazine exposure at environmentally relevant concentrations and above. Breeding groups of fish with multiple males and females were exposed to atrazine under flow-through conditions. Fathead minnows were exposed to mean measured concentrations o…	2018	CHEMOSPHERE	America	NAM	L	F	Land-use Changes	Pollution	Increased chemical contaminants			x				x			x	fecundity/fertility
828	Nanosilver toxicity in gills of a neotropical fish: Metal accumulation, oxidative stress, histopathology and other physiological effects	Ale, A; Bacchetta, C; Rossi, AS; Galdoporpora, J; Desimone, MF; de la Torre, FR; Gervasio, S; Cazenave, J	The widespread and increasing use of silver nanoparticles (AgNP) as biocide results in an unknown release into the aquatic environment. In order to contribute to the understanding of their potential toxicity, the aim of this study was to analyze branchial multiple biomarkers on the neotropical fish Prochilodus lineatus. We exposed fish to sublethal AgNP concentrations: 0 (control), 2.5 and 25.0 m…	2018	ECOTOXICOLOGY AND ENVIRONMENTAL SAFETY	Argentina	SA	L	F	Land-use Changes	Pollution	Increased chemical contaminants		x
1036	An integrated biomarker response study explains more than the sum of the parts: Oxidative stress in the fish Australoheros facetus exposed to imidacloprid	Iturburu, FG; Bertrand, L; Mendieta, JR; Ame, MV; Menone, ML	Integrated Biomarkers Response (IBR) index have been developed as a practical and robust tool to assess the susceptibility to pollutants using multiple biomarker responses. Neonicotinoid insecticides are nowadays one of the most sold pesticides worldwide. Nevertheless, imidacloprid (IMI) sub-lethal effects such as oxidative stress (OS) on fishes are scarcely studied. Hence, the aims of this work …	2018	ECOLOGICAL INDICATORS	Argentina	SA	L	F	Land-use Changes	Pollution	Increased chemical contaminants		x
916	Potential for biomonitoring metals and metalloids using fish condition and tissue analysis in an agricultural and coal mining region	Chua, EM; Flint, N; Wilson, SP; Vink, S	Agricultural and mining activities contribute to metal inputs in freshwater ecosystems around the world, which can in turn bioaccumulate in biota such as fish. Monitoring of metals loads in biota thus provides insight into the concentrations of bioavailable metals within the environment. Little research has been conducted on the potential of Australian freshwater fish for biomonitoring metals. Wi…	2018	CHEMOSPHERE	Australia	OC	FL	F	Land-use Changes	Pollution	Increased chemical contaminants		x					x
164	Bioaccumulation and oxidative stress caused by pesticides in Cyprinus carpio reared in a rice-fish system	Clasen, B; Loro, VL; Murussi, CR; Tiecher, TL; Moraes, B; Zanella, R	Nowadays, many irrigated rice producers have adopted the rice-fish farming systems, in which fish are reared in the same environment as rice is grown. These animals can biologically control many pests that disturb the crop, as well as increase the income of producers when they are reared in the same area as rice. However, a large variety of pesticides is often used for pest control in conventiona…	2018	SCIENCE OF THE TOTAL ENVIRONMENT	Brazil	SA	A	F	Land-use Changes	Pollution	Increased chemical contaminants		x
846	Biomarkers and bioindicators of the environmental condition using a fish species (Pimelodus maculatus Lacepede, 1803) in a tropical reservoir in Southeastern Brazil	Araujo, FG; Morado, CN; Parente, TTE; Paumgartten, FJR; Gomes, ID	The Funil Reservoir receives a large amount of xenobiotics from the Paraiba do Sul River (PSR) from large number of industries and municipalities in the watershed. This study aimed to assess environmental quality along the longitudinal profile of the Paraiba do Sul River-Funil Reservoir system, by using biomarkers and bioindicators in a selected fish species. The raised hypothesis is that Funil R…	2018	BRAZILIAN JOURNAL OF BIOLOGY	Brazil	SA	FL	F	Land-use Changes	Pollution	Increased chemical contaminants			x				x
941	Triple-mixture of Zn, Mn, and Fe increases bioaccumulation and causes oxidative stress in freshwater neotropical fish	de Oliveira, LF; Santos, C; Risso, WE; Martinez, CBD	Metal bioaccumulation and oxidative stress biomarkers were determined in Prochilodus lineatus to understand the effects of short-term exposure to a triple-mixture of Zn, Mn, and Fe. Three independent tests were carried out, in which fish were exposed to 3 concentrations of Zn (0.18, 1.0, and 5.0mgL(-1)), Mn (0.1, 0.5, and 5.0mgL(-1)), and in the mix test to Fe (5.0mgL(-1)) and a mixture of Zn (1.…	2018	ENVIRONMENTAL TOXICOLOGY AND CHEMISTRY	Brazil	SA	L	F	Land-use Changes	Pollution	Increased chemical contaminants		x
1349	DNA damage and oxidative stress induced by imidacloprid exposure in different tissues of the Neotropical fish Prochilodus lineatus	Vieira, CED; Perez, MR; Acayaba, RD; Raimundo, CCM; Martinez, CBD	Imidacloprid (IMI), a systemic neonicotinoid insecticide widely used in worldwide scale, is reported in freshwater bodies. Nevertheless, there is a lack of information about IMI sublethal effects on freshwater fish. Thus, the aim of this study was to identify the potential hazard of this insecticide to the South American fish Prochilodus lineatus exposed for 120 h to four IMI concentrations (1.25…	2018	CHEMOSPHERE	Brazil	SA	L	F	Land-use Changes	Pollution	Increased chemical contaminants		x						x
1096	Illicit drug ketamine induces adverse effects from behavioral alterations and oxidative stress to p53-regulated apoptosis in medaka fish under environmentally relevant exposures	Liao, PH; Yang, WK; Yang, CH; Lin, CH; Hwang, CC; Chen, PJ	With increasing problems of drug abuse worldwide, aquatic ecosystems are contaminated by human pharmaceuticals from the discharge of hospital or municipal effluent. However, ecotoxicity data and related toxic mechanism for neuroactive controlled or illicit drugs are still lacking, so assessing the associated hazardous risk is difficult. This study aims to investigate the behavioral changes, oxida…	2018	ENVIRONMENTAL POLLUTION	China	AS	L	F	Land-use Changes	Pollution	Increased chemical contaminants		x		x
814	Oxidative Stress in the Muscles of the Fish Nile Tilapia Caused by Zinc Oxide Nanoparticles and Its Modulation by Vitamins C and E	Abdelazim, AM; Saadeldin, IM; Swelum, AAA; Afifi, MM; Alkaladi, A	The effects of zinc oxide nanoparticles (ZnONPs) on antioxidants in Nile tilapia muscles and the protective role of vitamins C and E were examined. Two hundred males of Nile tilapia were held in aquaria (10 fishes/aquarium). Fishes were divided into 5 groups: 40 fishes in each group; the first group was the control; the 2nd and 3rd groups were exposed to 1 and 2 mg/L of ZnONPs, respectively; and …	2018	OXIDATIVE MEDICINE AND CELLULAR LONGEVITY	Egypt	AS	L	F	Land-use Changes	Pollution	Increased chemical contaminants		x
853	An in vivo analysis of Cr6+ induced biochemical, genotoxicological and transcriptional profiling of genes related to oxidative stress, DNA damage and apoptosis in liver of fish, Channa punctatus (Bloch, 1793)	Awasthi, Y; Ratn, A; Prasad, R; Kumar, M; Trivedi, SP	Present study was designed to assess the hexavalent chromium (Cr6+) mediated oxidative stress that induces DNA damage and apoptosis in adult fish, Channa punctatus (35 +/- 3.0 g; 14.5 +/- 1.0 cm; Actinopterygii). Fishes were maintained in three groups for 15, 30 and 45 d of exposure periods. They were treated with 5% (Group T1) and 10% (Group T2) of 96 h-LC50 of chromium trioxide (Cr6+). Controls…	2018	AQUATIC TOXICOLOGY	India	AS	L	F	Land-use Changes	Pollution	Increased chemical contaminants		x					x	x
1250	Zn2+ induced molecular responses associated with oxidative stress, DNA damage and histopathological lesions in liver and kidney of the fish, Channa punctatus (Bloch, 1793)	Ratn, A; Prasad, R; Awasthi, Y; Kumar, M; Misra, A; Trivedi, SP	Zn2+ is essential for normal physiological functioning of all organisms in small quantities, but when its concentration enhances in surrounding environment it acts as a toxicant to organisms. Common sources of Zn2+ pollution are electroplating, alloying, mining, and allied industrial operations. The present study aims to assess the biochemical, histopathological and genotoxicological implications…	2018	ECOTOXICOLOGY AND ENVIRONMENTAL SAFETY	India	AS	L	F	Land-use Changes	Pollution	Increased chemical contaminants		x					x	x
1142	Acute Exposure to an Environmentally Relevant Concentration of Diclofenac Elicits Oxidative Stress in the Culturally Important Galaxiid Fish Galaxias maculatus	McRae, NK; Glover, CN; Burket, SR; Brooks, BW; Gaw, S	Diclofenac is a nonsteroidal anti-inflammatory drug (NSAID) of growing concern in aquatic environments worldwide; nevertheless, knowledge of its effects on aquatic biota is restricted to a few model species with limited information regarding its mechanisms of impact. In the present study, diclofenac accumulation, its effects on metabolic rate, ionoregulation, and oxidative stress were examined at…	2018	ENVIRONMENTAL TOXICOLOGY AND CHEMISTRY	New Zealand	OC	L	F	Land-use Changes	Pollution	Increased chemical contaminants		x
662	Oxidative Stress Biomarker in Assessing the Lead Induced Toxicity in Commercially Important Fish, Labeo rohita	Shaukat, N; Javed, M; Ambreen, F; Latif, F	Heavy metals considered as the most toxic pollutants in aquatic system. These are important inducers of oxidative stress in aquatic animals, promoting the formation of reactive oxygen species (ROS) which ultimately leads to tissue damage and oxidation of biomolecules. Aquatic organisms possess antioxidant system to cope with the oxidative stress. This research was conducted to see the effect of l…	2018	PAKISTAN JOURNAL OF ZOOLOGY	Pakistan	AS	L	F	Land-use Changes	Pollution	Increased chemical contaminants		x
1472	Evaluation of Fish Health Status and Histopathology in Gills and Liver Due to Metal Contaminated Sediments Exposure	Jabeen, G; Manzoor, F; Javid, A; Azmat, H; Arshad, M; Fatima, S	Health status of freshwater fish, Cirrhina mrigala was studied by qualitative and quantitative histopathological analysis, alterations in frequency/prevalence percentages (%) and histological alteration indices (HAI) in response to metal contaminated sediments of the River Ravi aquatic ecosystem. Histo-structures of gill and liver samples of fish were analyzed and comparison between the degree of…	2018	BULLETIN OF ENVIRONMENTAL CONTAMINATION AND TOXICOLOGY	Pakistan	AS	L	F	Land-use Changes	Pollution	Increased chemical contaminants							x
1503	Fish as a bioindicator of heavy metals pollution in aquatic ecosystem of Pluszne Lake, Poland, and risk assessment for consumer's health	Luczynska, J; Paszczyk, B; Luczynski, MJ	Heavy metals content (Zn, Cu and Hg) were measured in gills, liver, gonads and muscles of perch, Perca fluviatilis (L.) and roach, Rutilus rutilus (L.) from Lake Pluszne (north-eastern Poland). Correlations between heavy metals levels and total length, weight, HSI, GSI and FCF were examined. As expected, muscles contained the significantly highest values of Hg (P <= .05). The concentrations of Zn…	2018	ECOTOXICOLOGY AND ENVIRONMENTAL SAFETY	Poland	EU	L	F	Land-use Changes	Pollution	Increased chemical contaminants			x				x
1313	Acute exposure to methylmercury chloride induces fast changes in swimming performance, cognitive processes and oxidative stress of zebrafish (Danio rerio) as reference model for fish community	Strungaru, SA; Robea, MA; Plavan, G; Todirascu-Ciornea, E; Ciobica, A; Nicoara, M	Fishes are the first group of vertebrates that respond when the environment is contaminated with pollutants resulted from anthropogenic activities. The development of the toxicity tests is bringing new evidence about the toxicological effects of the pollutants upon the life forms. Behavioural abnormalities in the swimming performance and cognitive processes were well associated with the response …	2018	JOURNAL OF TRACE ELEMENTS IN MEDICINE AND BIOLOGY	Romania	EU	L	F	Land-use Changes	Pollution	Increased chemical contaminants		x		x
1590	Health and chemical burdens of fish species from polluted and hyper-eutrophic freshwater ecosystems in South Africa	Wagenaar, GM; Barnhoorn, IEJ	Three aquatic ecosystems in South Africa, the Hartbeespoort, Klipvoor and Bospoort Dams, are classified as hyper-eutrophic, because of high nutrient loads and chemical pollution. Water and two fish species, Clarias gariepinus and Cyprinus carpio, were collected from these dams to assess the impact of eutrophication and chemical pollutants on their health status. Water and muscle samples were anal…	2018	AFRICAN JOURNAL OF AQUATIC SCIENCE	South Africa	AF	FL	F	Land-use Changes	Pollution	Increased chemical contaminants			x				x		x
1275	Comparative assessment of the adverse outcome of wastewater effluents by integrating oxidative stress and histopathological alterations in endemic fish	Samanta, P; Im, H; Yoo, J; Lee, H; Kim, NY; Kim, W; Hwang, SJ; Kim, WK; Jung, J	This study evaluated the adverse effect of wastewater effluents on three fish species, Carassius auratus, Zacco platypus, and Zacco koreanus, collected in the Eungcheon, Mihocheon, and Busocheon streams, respectively. Fish gills, liver, and kidneys from the mixing zone (MZ) and sites upstream (US) and downstream (DS) of the MZ were analyzed for oxidative stress responses and histology. Catalase a…	2018	JOURNAL OF HAZARDOUS MATERIALS	South Korea	AS	L	F	Land-use Changes	Pollution	Increased chemical contaminants		x					x
1406	Size Matters: Ingestion of Relatively Large Microplastics Contaminated with Environmental Pollutants Posed Little Risk for Fish Health and Fillet Quality	Asmonaite, G; Larsson, K; Undeland, I; Sturve, J; Almroth, BC	In this study, we investigated biological effects associated with ingestion of polystyrene (PS) microplastic (MPs) in fish. We examined whether ingestion of contaminated PS MPs (100-400 mu m) results in chemical stress in rainbow trout (Oncorhynchus mykiss) liver and we explored whether this exposure can affect the oxidative stability of the fillet during ice storage. Juvenile rainbow trout were …	2018	ENVIRONMENTAL SCIENCE & TECHNOLOGY	Sweden	EU	L	F	Land-use Changes	Pollution	Increased chemical contaminants	x	x					x
657	Fish exposed to eprinomectin show hepatic oxidative stress and impairment in enzymes of the phosphotransfer network	Serafini, S; Souza, CD; Baldissera, MD; Baldisserotto, B; Picoli, F; Segat, JC; Baretta, D; da Silva, AS	The objective of this study was to evaluate whether the antiparasitic drug eprinomectin causes hepatic oxidative stress and impairment of hepatic energetic metabolism in the silver catfish (Rhamdia quelen), in conditions of experimental aquatic contamination. The fish were exposed for 24 and 48 h at various concentrations of eprinomectin (0.0, 1.124, 1.809 and 3.976 mu g L-1), followed by 48 h of…	2019	AQUACULTURE	Brazil	SA	L	F	Land-use Changes	Pollution	Increased chemical contaminants		x					x
1087	Bioaccumulation, oxidative stress, immune responses and immune-related genes expression in northern snakehead fish, Channa argus, exposure to waterborne selenium	Li, MY; Zhu, XM; Tian, JX; Liu, M; Wang, GQ	The objective of this study was to evaluate the toxic effects on bioaccumulation, oxidative stress, immune responses and immune-related genes expression of Channa argus exposed for 28days with waterborne selenium (0, 50, 100, 200, and 400 mu g/L). After 28days, the order of Se accumulation in tissues was kidney>liver>spleen>intestine>gill>muscle. Antioxidant parameters in liver and spleen of C. a…	2019	MOLECULAR BIOLOGY REPORTS	China	AS	L	F	Land-use Changes	Pollution	Increased chemical contaminants		x						x
1240	Bisphenol S-induced chronic inflammatory stress in liver via peroxisome proliferator-activated receptor gamma using fish in vivo and in vitro models	Qiu, WH; Yang, M; Liu, JY; Xu, H; Luo, SS; Wong, MH; Zheng, CM	Bisphenol S (BPS) has been widely used as a bisphenol alternative in recent few years. However, with mounting evidence suggesting that the presence of BPS in the environment also poses risks to ecosystems and human health, we decided to use the juvenile common carp (Cyprinus carpio) and its primary macrophages as in vivo and in vitro models to examine if BPS is a safe substitute of BPA. The prese…	2019	ENVIRONMENTAL POLLUTION	China	AS	L	F	Land-use Changes	Pollution	Increased chemical contaminants							x
1323	Common responses of fish embryos to metals: an integrated analysis of transcriptomes and methylomes in zebrafish embryos under the stress of copper ions or silver nanoparticles	Tai, ZP; Guan, PP; Wang, ZY; Li, LY; Zhang, T; Li, GL; Liu, JX	Recently, the responses of embryos to Cu2+ or AgNP stresses have been investigated, but few studies have been performed on the common responses of embryos to both Cu2+ and AgNPs, the same kind of stressor metal. In this study, a large number of commonly down-regulated and up-regulated differentially expressed genes (DEGs) were revealed in both Cu2+- and AgNP-stressed embryos. The down-regulated D…	2019	METALLOMICS	China	AS	L	F	Land-use Changes	Pollution	Increased chemical contaminants		x
661	Tetrabromobisphenol A induced oxidative stress and genotoxicity in fish Channa punctatus	Sharma, P; Chadha, P; Saini, HS	Tetrabromobisphenol A (TBBPA) is the most widely used brominated flame retardant and its increased use in common products such as plastics, electronic equipment, etc., has raised concern about its ecotoxicity. The present study was conducted to investigate the oxidative stress and genotoxic potential of TBBPA on fresh water fish Channa punctatus by measuring malondialdehyde level and DNA damage, …	2019	DRUG AND CHEMICAL TOXICOLOGY	India	AS	L	F	Land-use Changes	Pollution	Increased chemical contaminants		x						x
852	A protective study of curcumin associated with Cr6+ induced oxidative stress, genetic damage, transcription of genes related to apoptosis and histopathology of fish, Channa punctatus (Bloch, 1793)	Awasthi, Y; Ratn, A; Prasad, R; Kumar, M; Trivedi, A; Shukla, JP; Trivedi, SP	Ameliorative potential of curcumin against Cr6+-induced eco-toxicological manifestations was assessed in liver of exposed Channa punctatus (Actinopterygii) in six groups for 45 d; Group I as control. Group II with 3 mg/L of curcumin; group III with 7.89 mg/L of Cr6+. Groups IV, V and VI were simultaneously co-exposed with 7.89 mg/L of Cr6+ and three different curcumin concentrations, 1, 2, and 3 …	2019	ENVIRONMENTAL TOXICOLOGY AND PHARMACOLOGY	India	AS	L	F	Land-use Changes	Pollution	Increased chemical contaminants		x						x
1002	Evaluation of genotoxicity induced by herbicide pendimethalin in fresh water fishClarias batrachus(linn.) and possible role of oxidative stress in induced DNA damage	Gupta, P; Verma, SK	The present study was carried out in fishClarias batrachusto evaluate the genotoxicity induced by herbicide pendimethalin and to find out the role of oxidative stress in induced DNA damage. The LC(50)value (96 h) of pendimethalin was determined (3.55 mg/L) and based on this, sub lethal test concentrations were calculated as SL-I (1/20th LC50), SLII (1/15th LC50) and SL-III (1/10th LC50) to which …	2019	DRUG AND CHEMICAL TOXICOLOGY	India	AS	L	F	Land-use Changes	Pollution	Increased chemical contaminants								x
1074	Oxidative and Cellular Metabolic Stress of Fish: An Appealing Tool for Biomonitoring of Metal Contamination in the Kolkata Wetland, a Ramsar Site	Kumar, N; Krishnani, KK; Singh, NP	Thepresent study delineate the various biochemical and histopathological tool to evaluate as strong biomarker in the field condition for detection of the least and maximize level of pollution and contamination. We have collected Labeo rohita from 13 different sites from East Kolkata wetland to determine biochemical and histopathological status to analyse metal contamination in the significant bio…	2019	ARCHIVES OF ENVIRONMENTAL CONTAMINATION AND TOXICOLOGY	India	AS	L	F	Land-use Changes	Pollution	Increased chemical contaminants		x
1561	Augmenting fish health using Emblica officinalis against triarylmethane dye induced blood toxicity in Cyprinus carpio	Sinha, R; Jindal, R	Blood is a sensitive bioindicator of stress observed by organisms in response to toxicants. Erythrocytic morphological abnormalities serve as a reliable determinant of fish health. Malachite green, a multifunctional dye was assessed for toxicity in Cyprinus carpio. Dye-induced blood toxicity has been determined through biochemical and ultra structural endpoints at 15, 30 and 60 days in the fish. …	2019	AQUACULTURE RESEARCH	India	AS	L	F	Land-use Changes	Pollution	Increased chemical contaminants		x
1601	The effect of tertiary treated wastewater on fish growth and health: Laboratory-scale experiment with Poecilia reticulata (guppy)	Zaibel, I; Appelbaum, Y; Arnon, S; Britzi, M; Schwartsburd, F; Snyder, S; Zilberg, D	Treated wastewater (TWW) constitutes a sustainable water resource and has been used for fish culture in some countries around the world, although there are no comprehensive data on the effect of TWW on fish growth and health in the context of aquaculture production. Our objectives were to examine how fish culture in TWW affected fish growth and fitness, as well as compliance with the internationa…	2019	PLOS ONE	Israel	AS	L	F	Land-use Changes	Pollution	Increased chemical contaminants			x				x
497	Nitrite stress and arginase activity in freshwater aquatic animals: similarities and differences between fish and shrimp	Napolitano, G; Venditti, P; Fasciolo, G; Agnisola, C	In the last few decades, there has been a gradual increase in nitrite environmental stress due to human activities. In freshwater animals, nitrite can accumulate in body fluids owing to its high affinity with the branchial chloride transporter. Increases in nitrate levels can have consequences on the body metabolism by altering the homeostasis of nitric oxide and by determining the formation of m…	2019	ACTA PHYSIOLOGICA	Italy	EU	L	F	Land-use Changes	Pollution	Increased chemical contaminants		x
1141	Oxidative stress in the galaxiid fish, Galaxias maculatus, exposed to binary waterborne mixtures of the pro-oxidant cadmium and the antioxidant diclofenac	McRae, NK; Gaw, S; Brooks, BW; Glover, CN	Chemical mixtures represent environmentally-realistic exposures of contaminants to aquatic biota. However, there remains a limited understanding of how toxicant mixtures may impact biological function, relative to their individual components. In the current study, oxidative stress responses of the freshwater galaxiid fish inanga (Galaxias maculatus) were examined following exposure to the pro oxi…	2019	ENVIRONMENTAL POLLUTION	New Zealand	OC	L	F	Land-use Changes	Pollution	Increased chemical contaminants		x
1506	Impact of Water Pollution on Trophic Transfer of Fatty Acids in Fish, Microalgae, and Zoobenthos in the Food Web of a Freshwater Ecosystem	Mahboob, S; Al-Ghanim, KA; Al-Misned, F; Shahid, T; Sultana, S; Sultan, T; Hussain, B; Ahmed, Z	This research work was carried out to determine the effects of water contamination on the fatty acid (FA) profile of periphyton, zoobenthos, two Chinese carps and a common carp (Hypophthalmichthys molitrix, Ctenopharygodon idella and Cyprinus carpio), captured from highly polluted (HP), less polluted (LP), and non-polluted (NP) sites of the Indus river. We found that the concentration of heavy me…	2019	BIOMOLECULES	Pakistan	AS	L	F	Land-use Changes	Pollution	Increased chemical contaminants					x
1513	Heavy metals in farmed and wild milkfish (Chanos chanos) and wild mullet (Mugil cephalus) along the coasts of Tanzania and associated health risk for humans and fish	Mwakalapa, EB; Simukoko, CK; Mmochi, AJ; Mdegela, RH; Berg, V; Muller, MHB; Lyche, JL; Polder, A	In 2016, farmed milkfish (Chanos chanos) from Tanzania mainland (Mtwara), and Zanzibar islands (Pemba and Unguja) and wild milkfish and mullet (Mugil cephalus) from the Indian Ocean were collected for analyses of heavy metals (Pb, Cd, Hg, As, Al, Fe, Zn, Cu, Ni, Co and Cr) in muscles and livers. High concentrations of Pb were detected in muscles and livers from wild and farmed milkfish and wild m…	2019	CHEMOSPHERE	Tanzania	AF	L	F	Land-use Changes	Pollution	Increased chemical contaminants		x
1046	OXIDATIVE STRESS AND GENETIC DIFFERENTIATION IN EXPERIMENTAL TILAPIA FISH EXPOSED TO HEAVY METALS IN A RESERVOIR NEAR A MUNICIPAL LANDFILL	Kamollerd, C; Senaphan, K; Tengjaroenkul, B; Monkheang, P; Neeratanaphan, L	This study aimed to investigate the concentrations of Cd, Cr and Pb in the water and sediment, and to compare the concentrations of these metals in fish muscles, the levels of plasma oxidative stress biomarkers (malondialdehyde and protein carbonyl) and the genetic differentiation between experimental tilapia fish from the contaminated reservoir near municipal landfill and the reference area afte…	2019	APPLIED ECOLOGY AND ENVIRONMENTAL RESEARCH	Thailand	AS	A	F	Land-use Changes	Pollution	Increased chemical contaminants		x
1337	The effect of N-acetylcysteine supplementation on the oxidative stress levels, apoptosis, DNA damage, and hematopoietic effect in pesticide-exposed fish blood	Ucar, A; Ozgeris, FB; Yeltekin, AC; Parlak, V; Alak, G; Keles, MS; Atamanalp, M	Cysteine is important for protein synthesis, detoxification, and diverse metabolic functions. However, cysteine metabolism has been poorly described in fish, and the role of the therapeutic effect in pesticide toxicology on aquatic organisms is unknown. The aim of this study was to determine the effects of regular cysteine treatment on the hematology, biochemistry, apoptosis, oxidative DNA damage…	2019	JOURNAL OF BIOCHEMICAL AND MOLECULAR TOXICOLOGY	Turkey	EU	L	F	Land-use Changes	Pollution	Increased chemical contaminants		x						x
609	Fish inhabiting rice fields: Bioaccumulation, oxidative stress and neurotoxic effects after pesticides application	Rossi, AS; Fanton, N; Michlig, MP; Repetti, MR; Cazenave, J	The present study aimed to evaluate the biological effects triggered by the application of a current-use mixture of pesticides (the herbicide glyphosate, the insecticide bifenthrin, BF, and the fungicides azoxystrobin, AZ, and cyproconazole, CYP) on two native fish (Markiana nigripinnis and Astyanax lacustris) inhabiting a rice field. We analyzed pesticide residues in water, sediment and fish sam…	2020	ECOLOGICAL INDICATORS	Argentina	SA	FL	F	Land-use Changes	Pollution	Increased chemical contaminants		x	x				x
325	Abamectin at environmentally-realistic concentrations cause oxidative stress and genotoxic damage in juvenile fish (Schizothorax prenanti)	Hong, YH; Huang, Y; Yang, XZ; Zhang, JL; Li, LS; Huang, Q; Huang, ZQ	Abamectin (ABM) has been extensively used in Chinese aquaculture systems for parasite control, but no information is available regarding its effects on the important freshwater commercial fish species Schizothorax prenanti. We performed an acute toxicity test to determine the effects of ABM on S. prenanti, and the 48- and 96-h median lethal concentration values were 33.32 and 15.98 mu g/L, respec…	2020	AQUATIC TOXICOLOGY	China	AS	L	F	Land-use Changes	Pollution	Increased chemical contaminants		x						x
998	Oxidative stress in bisphenol AF-induced cardiotoxicity in zebra fish and the protective role of N-acetyl N-cysteine	Gu, J; Wang, HY; Zhou, LJ; Fan, DL; Shi, LL; Ji, GX; Gu, AH	Research has shown that there is a relationship between bisphenol A (BPA) exposure and the incidence of cardiovascular diseases. However, the effect of bisphenol AF (BPAF), a main substitute for BPA, on heart development remains unclear. In this study, the cardiotoxicity of BPAFwas evaluated in zebrafish in vivo and in human cardiac myocytes (HCMs) in vitro. Our results showed that BPAF at a conc…	2020	SCIENCE OF THE TOTAL ENVIRONMENT	China	AS	L	F	Land-use Changes	Pollution	Increased chemical contaminants		x
1090	Application of temporal self-organizing maps to patterning short-time series of fish behavior responding to environmental stress	Li, SG; Chon, TS; Park, YS; Shi, XT; Ren, ZM	Response behaviors of animals to stressors are complicated. Especially, it is difficult to analyze temporal data in addressing the time course development of behavioral states to stressors. Not much study has been conducted in identifying the short-term behavior conditions of indicator organisms responding to stressors. Hence, in the present study, we selected three temporal networks, Temporal Ko…	2020	ECOLOGICAL MODELLING	China	AS	L	F	Land-use Changes	Pollution	Increased chemical contaminants				x
1125	Embryonic development and oxidative stress effects in the larvae and adult fish livers of zebrafish (Danio rerio) exposed to the strobilurin fungicides, kresoxim-methyl and pyraclostrobin	Mao, LG; Jia, W; Zhang, L; Zhang, YN; Zhu, LZ; Sial, MU; Jiang, HY	Two important strobilurin fungicides, kresoxim-methyl and pyraclostrobin, are widely used globally. Their effects on embryonic development and oxidative stress effects in the larvae and adult fish livers of zebrafish (Danio rerio) were assessed in our study. The hatching, mortality, and teratogenic rates were determined when the eggs of fish were exposed to kresoxim-methyl and pyraclostrobin for …	2020	SCIENCE OF THE TOTAL ENVIRONMENT	China	AS	L	F	Land-use Changes	Pollution	Increased chemical contaminants		x
1030	Environmentally relevant levels of four psychoactive compounds vary in their effects on freshwater fish condition: a brain concentration evidence approach	Hubena, P; Horky, P; Grabic, R; Grabicova, K; Slavik, O; Randak, T	Background. The aquatic environment has been contaminated with various anthropogenic pollutants, including psychoactive compounds that may alter the physiology and behavior of free-living organisms. The present study focused on the condition and related mortality of the juvenile chub (Squalius cephalus). The aim of the study was to test whether the adverse effects of the antidepressants sertralin…	2020	PEERJ	Czech Republic	EU	L	F	Land-use Changes	Pollution	Increased chemical contaminants			x
1057	Dual immunological and oxidative responses in Oreochromis niloticus fish exposed to lambda cyhalothrin and concurrently fed with Thyme powder (Thymus vulgaris L.): Stress and immune encoding gene expression	Khalil, SR; Abd Elhakim, Y; Abd El-Fattah, AH; Farag, MR; Abd El-Hameed, NE; El-Murr, A	The present study was performed to explore the immunotoxicological effects of the lambda cyhalothrin (LCH) insecticide and evaluate the efficiency of Thyme powder (TP) as a fish supplement in attenuation of LCH impact on Oreochromis niloticus (O. niloticus) fish. Fish was sampled following 30-days exposure to LCH (1/6 LC50: 0.48 mu g/L) and TP (2%) supplementation, individually or in combination.…	2020	FISH & SHELLFISH IMMUNOLOGY	Egypt	AS	L	F	Land-use Changes	Pollution	Increased chemical contaminants		x
1231	Direct and indirect effects of multiple environmental stressors on fish health in human-altered rivers	Petitjean, Q; Jean, S; Cote, J; Larcher, T; Angelier, F; Ribout, C; Perrault, A; Laffaille, P; Jacquin, L	Freshwater fish face multiple challenges in human-altered rivers such as trace metal contamination, temperature increase and parasitism. These multiple stressors could have unexpected interactive effects on fish health due to shared physiological pathways, but few studies investigated this question in wild fish populations. In this study, we compared 16 populations of gudgeon (Gobio occitaniae) d…	2020	SCIENCE OF THE TOTAL ENVIRONMENT	France	EU	FL	F	Land-use Changes	Pollution	Increased chemical contaminants			x		x	x	x
935	Biochemical markers for prolongation of the acute stress of triclosan in the early life stages of four food fishes	Dar, OI; Sharma, S; Singh, K; Sharma, A; Bhardwaj, R; Kaur, A	In the present study, embryos of four food fishes viz. Cyprinus carpio, Ctenopharyngodon idella, Labeo rohita and Cirrhinus mrigala were given acute (96 h) exposure to their respective LC0, LC10 and LC30 (causing 0, 10 and 30% mortality, respectively) concentrations of triclosan [TCS, 5-chloro-2-(2,4-dichlorophenoxy) phenol], a broad spectrum biocide. Bioaccumulation, contents of protein, non-enz…	2020	CHEMOSPHERE	India	AS	L	F	Land-use Changes	Pollution	Increased chemical contaminants		x
1157	Enzymatic, non enzymatic antioxidants and glucose metabolism enzymes response differently against metal stress in muscles of three fish species depending on different feeding niche	Moniruzzaman, M; Kumar, S; Das, D; Sarbajna, A; Chakraborty, SB	Current study aims to determine difference in metal accumulation pattern in muscle of Liza parsia (pelagic, omnivore), Amblypharyngodon mola (surface feeder, herbivore) and Mystus gulio (benthic, carnivore) depending on their niche and feeding habit and how it affects the endogenous antioxidants and glucose metabolism in fish muscle. Fishes were collected from Malancha, Diamond Harbour and Chanda…	2020	ECOTOXICOLOGY AND ENVIRONMENTAL SAFETY	India	AS	L	F	Land-use Changes	Pollution	Increased chemical contaminants	x	x
1375	Bioaccumulation of Metals in the Organs of Fish inhabiting Ravi River: Serious Threat to Fish and Consumer's Health	Yaqoob, Z; Shams, SB; Joshua, G; Murtaza, BN	Heavy metal contamination of river water adversely affects the growth and productivity of fish and contributes to the human health disasters. River is a trans-country river originating in Himachal Pradesh, India and joins Indus and its tributary rivers in the Punjab province of Pakistan. The present study describes the concentration of heavy metals in the water and different tissues of native fis…	2020	PAKISTAN JOURNAL OF ZOOLOGY	India	AS	L	F	Land-use Changes	Pollution	Increased chemical contaminants		x
373	Assessment of heavy metal contamination and human health risk with oxidative stress in fish (Cyprinus carpio) from Shahpur Dam, Fateh Jang, Pakistan	Khalil, A; Jamil, A; Khan, T	The study was conducted to analyze the water quality of Shahpur Dam, Pakistan, health of native fish Cyprinus carpio, and health risks associated to humans as consumers. Metal (Pb, Cu, Cr, Fe, Ni) concentrations in water and its bioaccumulation in fish tissues (liver, gills, muscles, kidneys, and brain) were determined by using an atomic absorption spectrophotometer. Pb was abundantly found in wa…	2020	ARABIAN JOURNAL OF GEOSCIENCES	Pakistan	AS	FL	F	Land-use Changes	Pollution	Increased chemical contaminants		x
856	Effects of Engineered Zinc Oxide Nanoparticles on Freshwater Fish, Labeo rohita: Characterization of ZnO Nanoparticles, Acute Toxicity and Oxidative Stress	Aziz, S; Abdullah, S; Abbas, K; Zia, MA	Concerns regarding zinc oxide nanoparticles (ZnO-NPs) have gained much attention due to their unique properties and widespread applications in cosmetics, electronics and medicinal industry that may induce an adverse impact not only on specific ecosystem but also on human health. ZnO-NPs were synthesized by co-precipitation method and characterization was done by Scanning electron microscope (SEM)…	2020	PAKISTAN VETERINARY JOURNAL	Pakistan	AS	L	F	Land-use Changes	Pollution	Increased chemical contaminants		x
1078	Study of Oxidative Stress and Histo-Biochemical Biomarkers of Diethyl Phthalate Induced Toxicity in a Cultureable Fish, Labeo rohita	Latif, M; Faheem, M; Asmatullah	Diethyl phthalate (DEP) is a widely used low-molecular weight phthalate which is ubiquitously detected in almost all kind of the environmental matrices. The aim of the present study was to investigate the impact of DEP-induced toxicity on a suite of biomarker responses in Labeo rohita (rohu). The median lethal concentration of DEP was found to be 4.38 mg L-1 for 96 h. Fingerlings were exposed to …	2020	PAKISTAN VETERINARY JOURNAL	Pakistan	AS	L	F	Land-use Changes	Pollution	Increased chemical contaminants		x					x		x
721	Fish biomarkers from a different perspective: evidence of adaptive strategy of Abramis brama (L.) to chemical stress	Tenji, D; Micic, B; Sipos, S; Miljanovic, B; Teodorovic, I; Kaisarevic, S	Background A prerequisite for long-term survival of populations under multi-stress conditions is their capacity to set up efficient adaptive strategies. However, changes in the activity of molecular biomarkers have been for decades considered as early signals of the deterioration of the fish health and evidence of stress-related adverse biological effects. The aim of this study was to show that s…	2020	ENVIRONMENTAL SCIENCES EUROPE	Serbia	EU	FL	F	Land-use Changes	Pollution	Increased chemical contaminants		x						x
779	Long-Term Pharmaceutical Contamination and Temperature Stress Disrupt Fish Behavior	Wiles, SC; Bertram, MG; Martin, JM; Tan, H; Lehtonen, TK; Wong, BBM	Natural environments are subject to a range of anthropogenic stressors, with pharmaceutical pollution being among the fastest-growing agents of global change. However, despite wild animals living in complex multi-stressor environments, interactions between pharmaceutical exposure and other stressors remain poorly understood. Accordingly, we investigated effects of long-term exposure to the pervas…	2020	ENVIRONMENTAL SCIENCE & TECHNOLOGY	Sweden	EU	L	F	Land-use Changes	Pollution	Increased chemical contaminants				x
388	The effects of n-butanol on oxidative stress and apoptosis in zebra fish (Danio rerio) larvae	Kokturk, M; Alak, G; Atarnanalp, M	In recent years, n-butanol has growing use in many areas, including the food industry. In this study, acute toxic effects of n-butanol to zebrafish (Danio rerio) larvae by applying different concentrations (10, 50, 250, 500, 750, 1000 and 1250 mg/L) to embryos were evaluated. For this purpose the data of oxidative stress, antioxidant acetyl cholinesterase enzyme activities, malondialdehyde level …	2020	COMPARATIVE BIOCHEMISTRY AND PHYSIOLOGY C-TOXICOLOGY & PHARMACOLOGY	Turkey	EU	L	F	Land-use Changes	Pollution	Increased chemical contaminants	x
1208	EFFECTS OF 4-CHLOROPHENOXY ACETIC ACID ON OXIDATIVE STRESS AND ANTIOXIDANT ENZYMES IN PRIMARY HEPATOCYTE CELL CULTURE IN LAKE VAN FISH (ALBURNUS TARICHI GULDENSTADT 1814)	Ozok, N; Oguz, AR	Synthetic plant regulators are used extensively and uncontrollably in order to increase agricultural production. The 4-chlorophenoxyacetic acid used for this purpose is contaminating soil and water, and leaving residue on the products. Therefore, it cannot be ruled out that there may be adverse effects on nontarget organisms and especially on animal health. In this study, the effects of oxidative…	2020	FRESENIUS ENVIRONMENTAL BULLETIN	Turkey	EU	L	F	Land-use Changes	Pollution	Increased chemical contaminants		x
231	Glyphosate targets fish monoaminergic systems leading to oxidative stress and anxiety	Faria, M; Bedrossiantz, J; Ramirez, JRR; Mayol, M; Garcia, GH; Bellot, M; Prats, E; Garcia-Reyero, N; Gomez-Canela, C; Gomez-Olivan, LM; Raldua, D	Glyphosate is the active ingredient of some of the most highly produced and used herbicides worldwide. The intensive applications of glyphosate-based herbicides and its half-life in water lead to its presence in many aquatic ecosystems. Whereas recent studies have reported neurotoxic effects of glyphosate including autism related effects, most of them used extremely high (mg/L to g/L) concentrati…	2021	ENVIRONMENT INTERNATIONAL	America	NAM	L	F	Land-use Changes	Pollution	Increased chemical contaminants	x	x
1144	Application of an Effects-Based Monitoring Strategy to Assess the Impact of Contaminants on Fish Health in an Urbanized Watershed	Mehinto, AC; Schoenfuss, HL; Wenger, E; Diehl, D; Bay, SM	Effects-based monitoring frameworks that combine the use of analytical chemistry with in vitro cell bioassays, as well as in vivo whole organism tests offer an integrative approach to broadly screen for chemical contaminants and link their presence with adverse effects on aquatic organisms. California (USA) is currently evaluating the use of such a framework to assess the impact of contaminants o…	2021	ENVIRONMENTAL TOXICOLOGY AND CHEMISTRY	America	NAM	L	F	Land-use Changes	Pollution	Increased chemical contaminants	x						x	x
887	The problem with implementing fish farms in agricultural regions: A trial in a pampean pond highlights potential risks to both human and fish health	Brodeur, JC; Poletta, GL; Simoniello, MF; Carriquiriborde, P; Cristos, DS; Pautasso, N; Paravani, E; Poliserpi, MB; D'Andrea, MF; Gonzalez, PV; Aca, VL; Curto, AE	The safety of creating fish farms in agricultural settings was evaluated by growing Piaractus mesopotamicus in a pond, while crops where cultivated in a nearby field under a pesticide application regime typical of the Pampa region. Atrazine, glyphosate and its metabolite, aminomethylphosphonic acid (AMPA), were detected in the water of the pond at concentrations ranging between 92 and 118 mu g/L …	2021	CHEMOSPHERE	Argentina	SA	L	F	Land-use Changes	Pollution	Increased chemical contaminants		x						x
1294	A multibiomarker approach in the caged neotropical fish to assess the environment health in a river of central Brazilian Cerrado	Silva, DD; Goncalves, B; Rodrigues, CC; Dias, FC; Trigueiro, NSD; Moreira, IS; Silva, DDE; Saboia-Morais, SMT; Gomes, T; Rocha, TL	Water safety is a world-wide concern and several efforts have been made in order to ensure the conservation of aquatic ecosystems. Water quality monitoring must be performed with an integrated approach using biomonitor organisms allied to water parameters. Nonetheless, very few studies have focused on biomarker responses in neotropical fish, especially in the freshwater ecosystem of Brazilian Cer…	2021	SCIENCE OF THE TOTAL ENVIRONMENT	Brazil	SA	FL	F	Land-use Changes	Pollution	Increased chemical contaminants			x				x	x
1128	A mixture of pesticides at environmental concentrations induces oxidative stress and cholinergic effects in the neotropical fish Rhamdia quelen	Marins, AT; Cerezer, C; Leitemperger, JW; Severo, ES; Costa, MD; Fontoura, DO; Nunes, MEM; Ribeiro, LC; Zanella, R; Loro, VL	The insecticides imidacloprid (IMI), a neonicotinoid, and propoxur (PRO), an N-methylcarbamate compound, are pesticides widely used throughout the world. Although they are not used together to combat pests, both are often found in freshwater near agricultural areas. Thereby, the goal of this study was to evaluate the additive effects of IMI and PRO mixtures at environmental concentrations in rela…	2021	ECOTOXICOLOGY	Brazil	SA	L	F	Land-use Changes	Pollution	Increased chemical contaminants		x
847	Long-Term Studies of Fish Health before and after the Closure of a Bleached Kraft Pulp Mill in Northern Ontario, Canada	Arciszewski, TJ; McMaster, ME; Munkittrick, KR	Changes in ecosystems after the removal of stress provide a rich source of information for conservation science. We used a long-term regional data set on the performance of white sucker (Catostomus commersonii) collected before and after the closure of a pulp mill to explore recovery in fish. Physiological indicators, including liver enzymes and plasma steroids, showed some compelling changes aft…	2021	ENVIRONMENTAL TOXICOLOGY AND CHEMISTRY	Canada	NAM	FL	F	Land-use Changes	Pollution	Increased chemical contaminants			x				x
1178	Tissue contaminants and wild fish health in the St. Clair River Area of Concern - Part 2: Spatial trends and temporal declines in organics (vol 746, 136525, 2020)	Muttray, AF; Muir, DCG; Tetreault, GR; McMaster, ME; Sherry, JP	We explored tissue concentrations of polychlorinated biphenyls (PCBs), chlorinated pesticides, and relevant organochlorines and fish health in the following adult wild fish in the St. Clair River Area of Concern (Ontario, Canada): shorthead redhorse (Moxostoma macrolepidotum), yellow perch (Perca flavescens), and emerald shiner (Notropis atherinoides). We collected adult fish from sites within th…	2021	SCIENCE OF THE TOTAL ENVIRONMENT	Canada	NAM	FL	F	Land-use Changes	Pollution	Increased chemical contaminants			x				x		x
912	Toxicokinetic/toxicodynamic-based risk assessment of freshwater fish health posed by microplastics at environmentally relevant concentrations	Chen, CY; Lu, TH; Yang, YF; Liao, CM	The pervasive contamination of microplastics (MPs) in freshwater ecosystems is of emerging concern. Mechanistic link between exposure and effect on assessing health risk of freshwater fish posed by environmental MPs, however, is more limited. Our study filled this gap by developing a toxicokinetic/toxicodynamic (TVTD)-based risk assessment framework to examine health effects of zebrafish and red …	2021	SCIENCE OF THE TOTAL ENVIRONMENT	China	AS	L	F	Land-use Changes	Pollution	Increased chemical contaminants		x					x
1043	Long-term exposure to high-concentration silver nanoparticles induced toxicity, fatality, bioaccumulation, and histological alteration in fish (Cyprinus carpio)	Kakakhel, MA; Wu, FS; Sajjad, W; Zhang, Q; Khan, I; Ullah, K; Wang, WF	Background: Currently, nanotechnology and nanoparticles have quickly emerged and have gained the attention of scientists due to their massive applications in environmental sectors. However, these environmental applications of silver nanoparticles potentially cause serious effects on terrestrial and aquatic organisms. In the current study, freshwater fish C. carpio were exposed to blood-mediated s…	2021	ENVIRONMENTAL SCIENCES EUROPE	China	AS	L	F	Land-use Changes	Pollution	Increased chemical contaminants		x					x
1088	Interactive effects of temperature and mercury exposure on the stress-related responses in the freshwater fish Ctenopharyngodon idella	Li, P; Li, ZH; Wu, YH	Aquatic organisms are affected by both water temperature fluctuation and the waterborne pollutants such as heavy metals. In this study, we investigated the effects of water temperature and/or mercury (Hg) on antioxidant parameters (SOD, superoxide dismutase; CAT, catalase; MDA, malondialdehyde; TAOC, total antioxidant capacity), the stress proteins (HSP70, heat shock protein 70; MTs, metallothion…	2021	AQUACULTURE RESEARCH	China	AS	L	F	Land-use Changes	Pollution	Increased chemical contaminants	x	x
1118	The stress of abamectin toxicity reduced water quality, growth performance, immunity and antioxidant capacity of Oreochromis niloticus fish: Modulatory role of Simmondsia chinensis extract as a dietary supplement	Mahmoud, HK; Reda, FM; Alagawany, M; Farag, MR	The present study was conducted to investigate the toxic effect of abamectin (ABM) and to evaluate the modulatory role of heat treated jojoba leaves extract (JLE) as feed additive in Oreochromis niloticus (O. niloticus) fish. 300 Nile tilapia fingerlings were randomly distributed in to 5 equal groups (4 replicates each). The first group (control) was fed on basal diet. The second group (ABM) was …	2021	AQUACULTURE	Egypt	AS	L	F	Land-use Changes	Pollution	Increased chemical contaminants		x	x
825	Evaluation of Oxidative stress, antioxidant enzymes and genotoxic potential of bisphenol A in fresh water bighead carp (Aristichthys nobils) fish at low concentrationsd	Akram, R; Iqbal, R; Hussain, R; Jabeen, F; Ali, M	Bisphenol A (BPA) is one of the emerging contaminants associated with deleterious health effects on both public and wildlife and is extensively incorporated into different industrial products. Therefore, the current trial was conducted to determine the oxidative stress, status of different antioxidant enzymes and genotoxic potential of bisphenol A in fresh water fish at low concentrations. For th…	2021	ENVIRONMENTAL POLLUTION	Pakistan	AS	L	F	Land-use Changes	Pollution	Increased chemical contaminants		x						x
850	Treatment of oxidative stress, apoptosis, and DNA injury with N-acetylcysteine at simulative pesticide toxicity in fish	Atamanalp, M; Parlak, V; Ozgeris, FB; Yeltekin, AC; Ucar, A; Keles, MS; Alak, G	Pesticide toxicities are common in aquatic ecosystems and affects aquatic livings negative. Therefore, it is important to strengthen the antioxidant system in aquatic organisms and to protect the organisms against these toxic chemicals. In this study, the simulative toxicity was established to the fish then the healing process was followed. For this purpose, rainbow trout Oncorhynchus mykiss expo…	2021	TOXICOLOGY MECHANISMS AND METHODS	Turkey	EU	L	F	Land-use Changes	Pollution	Increased chemical contaminants		x						x
184	Stress and Auditory Responses of the Otophysan Fish, Cyprinella venusta, to Road Traffic Noise	Crovo, JA; Mendonca, MT; Holt, DE; Johnston, CE	Noise pollution from anthropogenic sources is an increasingly problematic challenge faced by many taxa, including fishes. Recent studies demonstrate that road traffic noise propagates effectively from bridge crossings into surrounding freshwater ecosystems; yet, its effect on the stress response and auditory function of freshwater stream fishes is unexamined. The blacktail shiner (Cyprinella venu…	2015	PLOS ONE	America	NAM	A	F	Land-use Changes	Pollution	Noise/light	x
120	Spotlight on fish: Light pollution affects circadian rhythms of European perch but does not cause stress	Bruning, A; Holker, F; Franke, S; Preuer, T; Kloas, W	Flora and fauna evolved under natural day and night cycles. However, natural light is now enhanced by artificial light at night, particularly in urban areas. This alteration of natural light environments during the night is hypothesised to alter biological rhythms in fish, by effecting night-time production of the hormone melatonin. Artificial light at night is also expected to increase the stres…	2015	SCIENCE OF THE TOTAL ENVIRONMENT	Germany	EU	A	F	Land-use Changes	Pollution	Noise/light	x
1497	Impact of Environmental Radiation on the Health and Reproductive Status of Fish from Chernobyl	Lerebours, A; Gudkov, D; Nagorskaya, L; Kaglyan, A; Rizewski, V; Leshchenko, A; Bailey, EH; Bakir, A; Ovsyanikova, S; Laptev, G; Smith, JT	Aquatic organisms at Chernobyl have now been chronically exposed to environmental radiation for three decades. The biological effects of acute exposure to radiation are relatively well documented, but much less is known about the long-term effects of chronic exposure of organisms in their natural environment. Highly exposed fish in freshwater systems at Chernobyl showed morphological changes in t…	2018	ENVIRONMENTAL SCIENCE & TECHNOLOGY	Russia	EU	FL	F	Land-use Changes	Pollution	Radiation			x				x
1073	Impacts of acute toxicity of arsenic (III) alone and with high temperature on stress biomarkers, immunological status and cellular metabolism in fish	Kumar, N; Gupta, SK; Bhushan, S; Singh, NP	The water bodies are greatly influenced by heavy metal contamination and global increasing temperature. Arsenic (As) is one of the most dangerous widespread pollutants that pose health threats to human, animals and fishes. Considering the above, the study has been carried out to delineate 96 h median lethal concentration of arsenic alone and in combination with high temperature (As-T, 34 degrees …	2019	AQUATIC TOXICOLOGY	India	AS	L	F	Land-use Changes	Pollution	Thermal stress		x
992	Short-term effects of wildfire ash exposure on behaviour and hepatosomatic condition of a potamodromous cyprinid fish, the Iberian barbel Luciobarbus bocagei (Steindachner, 1864)	Gonino, G; Branco, P; Benedito, E; Ferreira, MT; Santos, JM	Wildfires are a common phenomenon in Mediterranean regions that is becoming increasingly frequent and severe, causing several environmental concerns, of which ash runoff represents an important source of disturbance for aquatic organisms, in particular for fishes. Studies on the behavioural response of fishes to wildfire ash runoff are scarce and seldom include cyprinid species. The goal of this …	2019	SCIENCE OF THE TOTAL ENVIRONMENT	Portugal	EU	FL	F	Other	Pollution	Changed water quality				x			x
596	Stress response and avoidance behavior of fishes as influenced by high-frequency strobe lights	Richards, NS; Cawps, SR; Brown, ML	We examined the effects of strobe lights on plasma cortisol concentrations and avoidance behavior across a broad range of fish taxa. Representative fish taxa from five families were evaluated and included: Centrarchidae (largemouth bass Micropterus salmoides), Cyprinidae (fathead minnow Pimephales promelas), Ictaluridae (channel catfish Ictalurus punctatus), Percidae (yellow perch Perca flavescen…	2007	NORTH AMERICAN JOURNAL OF FISHERIES MANAGEMENT	America	NAM	A	F	Other	Pollution	Noise/light	x			x
351	Stress Response and Habituation to Motorboat Noise in Two Coastal Fish Species in the Bothnian Sea	Johansson, K; Sigray, P; Backstrom, T; Magnhagen, C	The effect of motorboat noise on stress responsiveness in Eurasian perch and roach was tested in field enclosure experiments. Perch showed elevated cortisol levels after one 30-min noise exposure but not when exposed to noise repeatedly for 11 days. Roach had higher cortisol levels when exposed to noise than without noise when short- and long-term experiments were pooled. Both species had more co…	2016	EFFECTS OF NOISE ON AQUATIC LIFE II	Sweden	EU	A	F	Other	Pollution	Noise/light	x
473	Physiological response of wild rainbow trout to angling: impact of angling duration, fish size, body condition, and temperature	Meka, JM; McCormick, SD	This study evaluated the immediate physiological response of wild rainbow trout to catch-and-release angling in the Alagnak River, southwest Alaska. Information was recorded on individual rainbow trout (n = 415) captured by angling including landing time and the time required to remove hooks (angling duration), the time to anesthetize fish in clove oil and withdraw blood, fish length and weight, …	2005	FISHERIES RESEARCH	America	NAM	FL	F	Over Exploitation	Fishing	Capture	x		x
174	The glucocorticoid stress response is repeatable between years in a wild teleost fish	Cook, KV; O'Connor, CM; Gilmour, KM; Cooke, SJ	Patterns of glucocorticoid (GC) hormone regulation exhibit considerable inter-individual variation that is often examined relative to individual traits and fitness measures. Although stress-induced GC concentrations are repeatable within an individual in captive populations, this assumption remains untested in wild animals in their natural environment across longer time periods. We assessed the r…	2011	JOURNAL OF COMPARATIVE PHYSIOLOGY A-NEUROETHOLOGY SENSORY NEURAL AND BEHAVIORAL PHYSIOLOGY	America	NAM	F	F	Over Exploitation	Fishing	Capture	x
381	Behavioural and fitness consequences of direct and indirect non-lethal disturbances in a catch-and-release northern pike (Esox lucius) fishery	Klefoth, T; Kobler, A; Arlinghaus, R	In a catch-and-release recreational fishery fish populations can be impacted by lethal and sub-lethal effects. In terms of sub-lethal effects anglers may directly (catch-and-release) and/or indirectly (angling-related disturbances, e.g. boating) influence the behaviour, growth and fitness of the fish. We quantified the long-term behavioural response of northern pike Esox lucius to angler-induced …	2011	KNOWLEDGE AND MANAGEMENT OF AQUATIC ECOSYSTEMS	Germany	EU	F	F	Over Exploitation	Fishing	Capture			x	x
923	Influence of water temperature and net tending frequency on the condition of fish bycatch in a small-scale inland commercial fyke net fishery	Colotelo, AH; Cooke, SJ; Blouin-Demers, G; Murchie, KJ; Haxton, T; Smokorowski, KE	To date, most studies of commercial fisheries bycatch have focused on mortality at time of capture as an endpoint. However, sub-lethal indicators of organismal condition have the potential to reveal mechanisms associated with mortality (both at time of capture and post-release) and opportunities for improving fish welfare. In this study, we simulated commercial fishing efforts in inland lakes wit…	2013	JOURNAL FOR NATURE CONSERVATION	America	NAM	F	F	Over Exploitation	Fishing	Capture		x		x		x			x
1243	Resilience of Pink Salmon and Chum Salmon to Simulated Fisheries Capture Stress Incurred upon Arrival at Spawning Grounds	Raby, GD; Cooke, SJ; Cook, KV; McConnachie, SH; Donaldson, MR; Hinch, SG; Whitney, CK; Drenner, SM; Patterson, DA; Clark, TD; Farrell, AP	We compared exhaustion-related physiological stress and physical injury as contributors to fish condition, longevity, and egg retention in two Pacific salmon species after their arrival at spawning areas. Adult female Pink Salmon Oncorhynchus gorbuscha and Chum Salmon O. keta were exposed to six experimental capture treatments that represented different levels of exhaustive exercise, air exposure…	2013	TRANSACTIONS OF THE AMERICAN FISHERIES SOCIETY	Canada	NAM	FL	F	Over Exploitation	Fishing	Capture		x		x
256	Oxidative stress in tench, Tinca tinca (L.), caused by sport fishing	Gallardo, JM; Borreguero, FE; Carballo, IG	The effects of angling on oxidative/antioxidant systems in tench (Tinca tinca) were tested to determine oxidative stress. A total of 50 tench (1-year-old, 16cm TL) were captured in a 1800m2 pond and transferred to an aerated tank for sampling (n=5) 3h later. Forty-five of the tench were stocked in a 50m2 pond and recaptured (n=5 per sample) 2, 7, and 17days thereafter. The remaining five tench we…	2014	JOURNAL OF APPLIED ICHTHYOLOGY	Spain	EU	A	F	Over Exploitation	Fishing	Capture		x
1139	Physiological stress response, reflex impairment and delayed mortality of white sturgeon Acipenser transmontanus exposed to simulated fisheries stressors	McLean, MF; Hanson, KC; Cooke, SJ; Hinch, SG; Patterson, DA; Nettles, TL; Litvak, MK; Crossin, GT	White sturgeon (Acipenser transmontanus) are the largest freshwater fish in North America and a species exposed to widespread fishing pressure. Despite the growing interest in recreational fishing for white sturgeon, little is known about the sublethal and lethal impacts of angling on released sturgeon. In summer (July 2014, mean water temperature 15.3 degrees C) and winter (February 2015, mean w…	2016	CONSERVATION PHYSIOLOGY	America	NAM	L	F	Over Exploitation	Fishing	Capture	x	x		x
1460	Sublethal effects of angling and release on golden perch Macquaria ambigua: implications for reproduction and fish health	Hall, KC; Broadhurst, MK; Butcher, PA; Cameron, L; Rowland, SJ; Millar, RB	The present study tested the hypothesis of no delayed sublethal effects of mild angling and release on the feeding, growth, somatic condition and gonadal development of golden perch Macquaria ambigua during gametogenesis. Subsamples of adult M. ambigua (n = 17-21 of 207), originally captured from the wild and stocked into ten 0<bold></bold>1 ha earthen ponds, were angled and released during early…	2017	JOURNAL OF FISH BIOLOGY	Australia	OC	L	F	Over Exploitation	Fishing	Capture			x				x
39	Depth-based barotrauma severity, reflex impairment and stress response in two species of ice-angled fish	Althoff, AL; Suski, CD; Louison, MJ	Barotrauma is a frequent event in fish captured from depth, and anglers often attempt to remedy this problem by venting fish. Barotrauma has been frequently assessed in fish during the warm water season, but no work has been done during winter ice angling, and the need and/or effectiveness of venting for ice-angled fish has not been quantified. To answer these questions, bluegill Lepomis macrochi…	2021	FISHERIES MANAGEMENT AND ECOLOGY	America	NAM	F	F	Over Exploitation	Fishing	Capture				x
837	Reflex impairment and physiological stress response in the Neotropical wolf fish Hoplias malabaricus (Characiformes, Erythrinidae) exposed to catch-and-release angling	Andrade, LS; Garrone-Neto, D; Sales, MAN; de Souza-Bastos, LR; Souza, UP; Sadauskas-Henrique, H	Catch-and-release (C&R) angling is rapidly increasing in many tropical countries. In South America, the common wolf fish Hoplias malabaricus (also named as ?trahira?) has a widespread distribution and is highly targeted by C&R anglers. However, no data about C&R effects on the species are available. Thus, hook injuries, reflex impairment, and physiological parameters relative to C&R angling were …	2021	FISHERIES RESEARCH	Brazil	SA	F	F	Over Exploitation	Fishing	Capture	x	x		x					x
835	The Effects of Scallop Dredge Fishing Practices on Physical, Behavioral, and Physiological Stress in Discarded Yellowtail Flounder, Windowpane, and Fourspot Flounder	Anderson, BN; Weissman, AM; Mandelman, J; Rudders, DB; Sulikowski, JA	The Atlantic sea scallop Placopecten magellanicus dredge fishery is one of the most lucrative commercial fishing industries in the northeastern United States, and fish bycatch can comprise up to similar to 42% of the total catch. Benthic species, such as flatfish, are particularly susceptible to unintended capture in scallop dredge gear, and mitigating bycatch and associated mortality has been ma…	2021	MARINE AND COASTAL FISHERIES	Egypt	AS	L	F	Over Exploitation	Fishing	Capture		x	x			x	x
1270	INVESTIGATIONS ON THE SEASONAL-CHANGES IN THE CHEMICAL-COMPOSITION OF LIVER AND CONDITION FROM A NEOTROPICAL CHARACOID FISH COLOSSOMA-MACROPOMUM (SERRASALMIDAE)	SAINTPAUL, U	Annual fluctuations in the water level of the Amazon River system change the living conditionsof juvenile Colossoma møcropomum. Due to a greatly reduced food supply during the low-wate¡ periods,the fish must metabolize thei¡ reserve matedal to meet the energy needs, as could be demonstrated by areduction of both, the glycogen-somatic index and the protein content of the filet. No changes in thevi…	1984	AMAZONIANA-LIMNOLOGIA ET OECOLOGIA REGIONALIS SYSTEMAE FLUMINIS AMAZONAS	Brazil	SA	FL	F	Water Infrastructure	Flow alteration	Changed food availability			x		x		x
1837	TEMPORARY FAT STORAGE, AN ADAPTATION OF SOME FISH SPECIES TO THE WATERLEVEL FLUCTUATIONS AND RELATED ENVIRONMENTAL-CHANGES OF THE AMAZON RIVER	JUNK, WJ	Analysis of Amazonian freshwate¡ fish exhibited great differences in water- and fat content.Migratory species which deposit huge amounts of eggs in a single spawning act accumulate at high water-level $eat amounts of fat in various parts of the body. Nonmigratory species which spawn small quanti-ties of eggs several times per year show little or no seasonality in fat sto¡age.Fat storage is relate…	1985	AMAZONIANA-LIMNOLOGIA ET OECOLOGIA REGIONALIS SYSTEMAE FLUMINIS AMAZONAS	Brazil	NAM	L	F	Water Infrastructure	Flow alteration	Changed food availability					x
817	Effects of the flood regime on the body condition of fish of different trophic guilds in the Upper Parana River floodplain, Brazil	Abujanra, F; Agostinho, AA; Hahn, NS	In this study, we evaluated the influence of various hydrological cycles on the feeding body condition of fish species of different trophic guilds in the Parana River floodplain, as well as the impacts of upstream impoundments on fish conditions. Attributes of the river floods (duration, time of year, intensity, and variability in a given year) and the body condition, measured by the mean residua…	2009	BRAZILIAN JOURNAL OF BIOLOGY	Brazil	SA	F	F	Water Infrastructure	Flow alteration	Changed food availability			x
1110	Effects of flooding regime on the feeding activity and body condition of piscivorous fish in the Upper Parana River floodplain	Luz-Agostinho, KDG; Agostinho, AA; Gomes, LC; Julio, HF; Fugi, R	Flood pulses affect floodplain enrichment via the incorporation of nutrients and terrestrial biomass. As a result, they positively affect the body condition of aquatic organisms. This paper evaluates whether the absence of floods (resulting from dam control) affects the feeding activity and body condition of piscivorous fish. In addition, whether piscivores respond similarly to alterations in the…	2009	BRAZILIAN JOURNAL OF BIOLOGY	Brazil	SA	FL	F	Water Infrastructure	Flow alteration	Changed food availability			x				x
67	Fish body condition and recruitment success reflect antecedent flows in an Australian dryland river	Balcombe, SR; Lobegeiger, JS; Marshall, SM; Marshall, JC; Ly, D; Jones, DN	In fluctuating aquatic environments such as intermittent streams, fish condition is often highly variable due to the associated fluctuating levels of food resources. Having the physiological capacity to both metabolise and catabolise lipids, fish can survive through droughts and rapidly gain condition during flows and floods. Dryland rivers continuously cycle through periods of boom and bust due …	2012	FISHERIES SCIENCE	Australia	OC	F	F	Water Infrastructure	Flow alteration	Changed food availability					x
66	FISH BODY CONDITION AND RECRUITMENT RESPONSES TO ANTECEDENT FLOWS IN DRYLAND RIVERS ARE SPECIES AND RIVER SPECIFIC	Balcombe, SR; Arthington, AH; Sternberg, D	Dryland rivers in arid and semi-arid regions drain approximately one-third of the Earth's land area, yet basic aspects of their ecology are poorly documented and many are threatened by excessive water use leading to alterations of the flow regime. Management of dryland rivers imperilled by changes to the flow regime requires quantitative hydro-ecological relationships and models to support enviro…	2014	RIVER RESEARCH AND APPLICATIONS	Australia	OC	F	F	Water Infrastructure	Flow alteration	Changed food availability			x
1527	Seasonal Variations in Lipid Content, Fatty Acid Composition and Nutritional Profiles of Five Freshwater Fish from the Amazon Basin	Petenuci, ME; Rocha, IDA; de Sousa, SC; Schneider, VVA; da Costa, LAMA; Visentainer, JV	Fish from the Amazon Basin are affected by oscillations in the river water volume, which influences the diet of animal species. This study was aimed at evaluating seasonal variations in lipid content, fatty acid composition and nutritional profiles of five fish species from the Amazon Basin. The lipid contents of all fish species were observed to be lower in flood periods than in drought periods;…	2016	JOURNAL OF THE AMERICAN OIL CHEMISTS SOCIETY	Brazil	SA	L	F	Water Infrastructure	Flow alteration	Changed food availability					x
96	Ecological effects of river flooding on abundance and body condition of a large, euryhaline fish	Blewett, DA; Stevens, PW; Carter, J	The extraordinary productivity of fish and invertebrates on the floodplains of tropical rivers has been well documented, and large predatory fishes are known to take advantage of prey moving into river channels during falling-water periods. To quantify relationships between river flow and the abundance and body condition (weight relative to length) of a representative predator, electrofishing sam…	2017	MARINE ECOLOGY PROGRESS SERIES	America	NAM	F	F	Water Infrastructure	Flow alteration	Changed food availability			x
575	Influence of hydrology on the fish body condition in a large subtropical floodplain	Rabuffetti, AP; Abrial, E; Espinola, LA; Amsler, ML; Eberle, EG; Blettler, MCM; Paira, AR	With the objective of finding fluctuations on fish body condition in the Middle Parana River floodplain in different hydrological scenarios, this attribute was analyzed in several trophic groups of a secondary floodplain channel and its associated lakes between 2010 and 2012. Standardized residuals generated by length-weight regressions were calculated for each species and the relative weight (Wr…	2017	NEOTROPICAL ICHTHYOLOGY	Argentina	SA	F	F	Water Infrastructure	Flow alteration	Changed food availability			x
514	Impact of flow regulation for hydroelectric production in the movement patterns, growth and condition of a potamodromous fish species	Oliveira, IC; Alexandre, CM; Quintella, BR; Almeida, PR	Regulation for hydroelectric production (i.e., hydropeaking) can impact aquatic species life cycle. During 2016-2017, radiotelemetry was used to track 22 Iberian barbels during a 1-year cycle in a flow regulation scenario. Periodic samples of scales and biometric data were collected in a regulated (hydropeaking regime) and non-regulated river within the same basin for comparison. Collected tracki…	2020	ECOHYDROLOGY	Portugal	EU	F	F	Water Infrastructure	Flow alteration	Changed food availability			x	x
870	When and where are catfish fat fish? Hydro-ecological determinants of energy reserves in the fork-tailed catfish, Neoarius graeffei, in an intermittent tropical river	Beesley, LS; Pusey, BJ; Douglas, MM; Keogh, CS; Kennard, MJ; Canham, CA; Close, PG; Dobbs, RJ; Setterfield, SA	The cultural and ecological importance of fork-tailed catfish, Neoarius graeffei, in northern Australia is linked to its energy stores, or how fat fish are. Water resource development that alters river flow has the potential to impact the energy stores of fork-tailed catfish. We investigated the influence of flow and habitat on the energy reserves of fork-tailed catfish during the dry season in a…	2021	FRESHWATER BIOLOGY	Australia	OC	FL	F	Water Infrastructure	Flow alteration	Changed food availability			x		x
878	THE LENGTH-WEIGHT RELATIONSHIP AND CONDITION FACTOR OF TWO FISH SPECIES PLANILIZA ABU AND SILURUS TRIOSTEGUS FROM THE TIGRIS RIVER BEFORE THE CONSTRUCTION OF THE ILISU AND CIZRE DAMS ON THE RIVER	Bilici, S	The research was carried out to determine the length-weight relationships (LWR), and condition factor of two fish species Planiliza abu and Silurus triostegus from the Tigris River where Ilisu and Cizre dams reservoir will occur. LWRs were obtained for three body lengths total, fork and standard for P abu and total and standard for S. triostegus, by formula of W = aLb. The b values ranged from 2.…	2021	FRESENIUS ENVIRONMENTAL BULLETIN	Iraq	AS	F	F	Water Infrastructure	Flow alteration	Changed food availability			x
1480	The impact of a dam on the helminth fauna and health of a neotropical fish species Salminus brasiliensis (Cuvier 1816) from the upper Parana River, Brazil	Karling, LC; Isaac, A; Affonso, IP; Takemoto, RM; Pavanelli, GC	The aim of the present study was to detect changes in the structure of the helminth parasite infracommunities in Salminus brasiliensis (Cuvier 1816) from the floodplain of the upper Parana River after construction of the Porto Primavera Hydroelectric Plant. A total of 126 fish in the period before the dam's construction and 56 specimens 10 years after this event were analysed. Three species of pa…	2013	JOURNAL OF HELMINTHOLOGY	Brazil	SA	L	F	Water Infrastructure	River impoundment	Changed food availability			x			x
550	Effects of river damming in Neotropical piscivorous and omnivorous fish: feeding, body condition and abundances	Pereira, LS; Agostinho, AA; Delariva, RL	The increase in abundance of small-sized fishes is common after a reservoir is formed. There is an increase in the consumption of fish, from typically piscivorous fish to opportunistic species that take advantage of abundant resources. This study aims to evaluate the effects of diet changes induced by damming on the feeding activity and condition factor of typically piscivorous (Hoplias aff. mala…	2016	NEOTROPICAL ICHTHYOLOGY	Brazil	SA	F	F	Water Infrastructure	River impoundment	Changed food availability			x
1278	Variation over Time of Length-Weight Relationships and Condition Factors for Four Exotic Fish Species from a Restored Shallow Lake in NE Iberian Peninsula	Sanchez-Gonzalez, JR; Arbones, A; Casals, F	Length-weight relationships (LWRs), condition factors, and their variation over time were analyzed for four exotic freshwater fish (bleak, common carp, pikeperch, and roach) in the Estany d'Ivars i Vila-sana shallow lake in Catalonia, Northern Spain. Fish samples were collected twice a year (early summer and autumn), between 2008 and 2016, by using between three and five multi-mesh nylon gillnets…	2020	FISHES	Spain	EU	F	F	Water Infrastructure	River impoundment	Changed food availability			x
1796	Evaluation of the fish health assessment index in the Olifants River system, South Africa	Watson, RM; Crafford, D; Avenant-Oldewage, A	The fish health assessment index (HAI) biomonitoring technique, developed in the USA and subsequently tested in South Africa, was re-evaluated in the Olifants River system using Clarias gariepinus, Oreochromis mossambicus and Labeobarbus marequensis during drought and flood conditions in 1994-1997 at the same sample sites in the Kruger National Park as used previously, as well as at Loskop Dam an…	2012	AFRICAN JOURNAL OF AQUATIC SCIENCE	South Africa	AF	F	F	Water Infrastructure	Flow alteration	Changed water quality			x			x	x		x
1595	Drought-associated absence of alien invasive anchorworm, Lernaea cyprinacea (Copepoda: Lernaeidae), is related to changes in fish health	Welicky, RL; De Swardt, J; Gerber, R; Netherlands, EC; Smit, NJ	Recently, Mozambique tilapia (Oreochromis mossambicus Peters, 1852) were listed on the IUCN Red List as near-threatened as their populations are at risk due to hybridization. Another factor that potentially contributes to their population decline is that they are regularly infected by the invasive parasitic copepod anchorworm, Lernaea cyprinacea Linnaeus, 1758. Considering anchorworm-infected Moz…	2017	INTERNATIONAL JOURNAL FOR PARASITOLOGY-PARASITES AND WILDLIFE	Africa	AF	L	F	Water Infrastructure	Flow alteration	Changed water quality			x			x	x		x
1381	Field observations of the lethality characteristics of endangered and endemic fish under the stress of total dissolved gas supersaturation	Yuan, Q; Wang, YM; Liang, RF; Feng, JJ; Li, Y; An, RD; Li, KF	Total dissolved gas supersaturation (TDGS) caused by high dam discharge may threaten the survival of fish downstream. This study investigated the TDGS of Dadu River in the first 3 years (2016-2018) after the operation of Dagangshan hydropower station. The effect of TDGS on endemic fish was also evaluated for the first time in this study.Schizothoracin prenanti,Schizothorax davidiandLeptobotia elo…	2020	RIVER RESEARCH AND APPLICATIONS	China	AS	F	F	Water Infrastructure	Flow alteration	Changed water quality				x					x
84	Short-term effects of a partial drawdown on fish condition in a eutrophic reservoir	Benejam, L; Benito, J; Ordonez, J; Armengol, J; Garcia-Berthou, E	Prescribed or natural drawdowns occur frequently in reservoirs but their effects on fish populations have been barely studied. As a consequence of a severe drought and the need to optimize water quality, a partial drawdown was prescribed in autumn 2005 to a eutrophic reservoir that provides water supply to a large metropolitan area (Barcelona, Spain). In order to avoid a potential massive fish ki…	2008	WATER AIR AND SOIL POLLUTION	Spain	EU	F	F	Water Infrastructure	River impoundment	Changed water quality			x
811	Linking weir imprints with riverine water chemistry, microhabitat alterations, fish assemblages, chlorophyll-nutrient dynamics, and ecological health assessments	Atique, U; Kwon, S; An, KG	The weir construction in larger rivers has displayed harmful impacts due to unpredicted modifications in hydrology and microhabitats. This study illustrated the impacts of three massive weirs installed in the mainstream Geum River, South Korea. We used the modified multimetric index of biotic integrity (mmIBI) and water pollution index (mmWPI) to understand the imapcts of weir installations on ri…	2020	ECOLOGICAL INDICATORS	South Korea	AS	F	F	Water Infrastructure	River impoundment	Changed water quality									x
692	Condition, growth, and reproductive styles of fishes exposed to different environmental regimes in a prairie drainage	Spranza, JJ; Stanley, EH	To investigate effects of environmental variability on fish populations, we compared three species from two different stream segments that differed in their magnitudes of environmental fluctuations. Fish from the upper and lower basin of an Oklahoma prairie stream were sampled bi-weekly from 19 April to 12 October 1997. Along with condition factors of Campostoma anomalum (adults and juveniles), E…	2000	ENVIRONMENTAL BIOLOGY OF FISHES	America	NAM	F	F	Water Infrastructure	Flow alteration	Competition			x				x
337	OCCULT HEMOGLOBIN AS AN INDICATOR OF IMPINGEMENT STRESS IN FISHES	ISAACSON, PA; MORRISSON, NJ	Large volumes of water are used for industrial cooling in the United States. Screening devices are placed within the cooling water intake structure to remove large foreign matter, including fish that become impinged on the screen, from the cooling water flow. During the impingement process, fish may be subject to different types of stress, the total of which often results in the death of individu…	1980	PROGRESSIVE FISH-CULTURIST	America	NAM	F	F	Water Infrastructure	River impoundment	Fish screen		x
194	Swimming performance and physiological stress responses of splittail exposed to a fish screen	Danley, ML; Mayr, SD; Young, PS; Cech, JJ	Fish screens are designed to divert fish away from potentially life-threatening water diversions, yet little is known of the immediate effects of the screens on exposed fish. To determine the effects of screen exposure, splittail Pogonichthys macrolepidotus swimming performance and survival were measured during exposure to a fish screen and bypass channel in a variable-velocity water flume at 12d…	2002	NORTH AMERICAN JOURNAL OF FISHERIES MANAGEMENT	America	NAM	A	F	Water Infrastructure	River impoundment	Fish screen		x		x
1379	Close Encounters with a Fish Screen III: Behavior, Performance, Physiological Stress Responses, and Recovery of Adult Delta Smelt Exposed to Two-Vector Flows near a Fish Screen	Young, PS; Swanson, C; Cech, JJ	The threatened delta smelt Hypomesus transpacificus is vulnerable to more than 2,000 water diversions distributed throughout the Sacramento-San Joaquin Delta system of California. Although fish screen installation should decrease direct losses, the physiological stress associated with exposure to two-vector flows near a fish screen may increase delta smelt mortality. We measured the swimming perf…	2010	TRANSACTIONS OF THE AMERICAN FISHERIES SOCIETY	America	NAM	A	F	Water Infrastructure	River impoundment	Fish screen	x			x
90	Stress indicators for Prochilodus lineatus (Characiformes: Prochilodontidae) breeders during passage through a fish ladder	Bido, AF; Urbinati, EC; Makrakis, MC; Celestino, LF; Serra, M; Makrakis, S	This study investigated whether fish ladder transposition is a stressful event for the streaked prochilod, Prochilodus lineatus, in a dam on the Upper Parana River, Brazil. Bodyweight, standard length and plasma concentrations of cortisol, glucose, lactate, chloride and haematocrit were measured in 48 adult fish (male and female) that were sampled downstream and upstream of the dam and on the fis…	2018	MARINE AND FRESHWATER RESEARCH	Brazil	SA	F	F	Water Infrastructure	River impoundment	Fish screen	x
1831	EFFECTS OF HYPOLIMNETIC DISCHARGE ON FISH HEALTH BELOW A RESERVOIR	GRIZZLE, JM	Rainbow trout (Salmo gairdneri), brown trout (Salmo trutta), brook trout (Salvelinus fontinalis), and yellow perch (Perca flavescens) from two locations in the Buford Dam, Georgia, tailwater and trout from a hatchery that used the tailwater as a water supply were examined for infections, lesions, and liver metal concentrations. Nine genera of parasites, 19 species of bacteria, and one species of …	1981	TRANSACTIONS OF THE AMERICAN FISHERIES SOCIETY	America	NAM	L	F	Water Infrastructure	Pollution	Increased chemical contaminants		x				x	x
1038	Stress response of biomolecules (carbohydrate, protein and lipid profiles) in fish Channa punctatus inhabiting river polluted by Thermal Power Plant effluent	Javed, M; Usmani, N	Qualitative and quantitative assessment of heavy metals in the Thermal Power Plant effluent was performed to study the impact of their toxic effects on various biomarkers (carbohydrate, protein and lipid profiles). Heavy metals present in the water were in the order Fe > Cu > Zn > Mn > Ni > Co > Cr. Fe and Ni exceeded and Cr was equal to the USA standards set by UNEPGEMS. Glycogen in liver (p < 0…	2015	SAUDI JOURNAL OF BIOLOGICAL SCIENCES	India	AS	L	F	Water Infrastructure	Pollution	Increased chemical contaminants		x
346	Bioaccumulation, oxidative stress and genotoxicity in fish (Channa punctatus) exposed to a thermal power plant effluent	Javed, M; Ahmad, I; Usmani, N; Ahmad, M	Metal bioaccumulation and induction of biomarkers such as lipid peroxidation (LPO), superoxide dismutase (SOD), catalase (CAT), glutathione S transferase (GST), reduced glutathione (GSH) and DNA damage are potential indicators of stress in Channa punctatus exposed to effluents. In canal water, receiving thermal power plant discharges, Fe and Ni concentrations exceeded the recommended guidelines s…	2016	ECOTOXICOLOGY AND ENVIRONMENTAL SAFETY	India	AS	L	F	Water Infrastructure	Pollution	Increased chemical contaminants		x						x
1602	Impact of treated wastewater reuse and floods on water quality and fish health within a water reservoir in an arid climate	Zaibel, I; Zilberg, D; Groisman, L; Arnon, S	Treated wastewater (TWW) reuse for agricultural irrigation is a well-established approach to coping with water shortages in semi-arid and arid environments. Recently, additional uses of TWW have emerged, including streamflow augmentation and aquatic ecosystem restoration. The purpose of the current study was to evaluate the water quality and fish health, in an artificial reservoir located in an a…	2016	SCIENCE OF THE TOTAL ENVIRONMENT	Israel	AS	L	F	Water Infrastructure	Pollution	Increased chemical contaminants		x					x
1691	Dam Removal and Implications for Fish Health: Ceratomyxa shasta in the Williamson River, Oregon, USA	Hurst, CN; Holt, RA; Bartholomew, JL	The removal of dams on a river is one potential tool for the ecological restoration of native salmonid fishes. However, the removal of barriers also introduces risks, such as the introduction of fish pathogens into previously isolated populations. The proposed removal of four dams on the Klamath River, Oregon-California, provides an opportunity for examining the disease risks associated with dam …	2012	NORTH AMERICAN JOURNAL OF FISHERIES MANAGEMENT	America	NAM	L	F	Water Infrastructure	Flow alteration	Increased infections						x
1741	Fish health and diversity: Justifying flows for a California stream	Moyle, PB; Marchetti, MP; Baldrige, J; Taylor, TL	Efforts by a citizen's group, Putah Creek Council, to improve the flow regime of a California stream for ecosystem, aesthetic, recreational, educational, and research purposes led to a successful court trial in which fish conservation played a key role. A major issue around which the trial revolved was the proper interpretation of a section (5937) of the California Fish and Came Code, which state…	1998	FISHERIES	America	NAM	F	F	Water Infrastructure	Flow alteration	Morphological habitat characteristics			x			x			x
415	BODY CONDITION AND STOMACH CONTENTS OF FISH INHABITING THERMALLY ALTERED AREAS	LATTIMORE, RE; GIBBONS, JW	Body condition and stomach contents in three species of sunfish (Centrarchidae) were compared in natural and thermally influ- enced streams in South Carolina. The thermal stream was divided for sampling purposes into four zones variously affected by the heated water. Individuals of each species collected from the normal temperature adja- cent to the heated water had higher condition factors than …	1976	AMERICAN MIDLAND NATURALIST	America	NAM	F	F	Water Infrastructure	Flow alteration	Thermal stress			x
371	Growth, Condition and Survival of Three Forage Fish Species Exposed to Two Different Experimental Hydropeaking Regimes in a Regulated River	Kelly, B; Smokorowski, KE; Power, M	Hydroelectric dam operation can alter discharge and temperature patterns, impacting fish populations downstream. Previous investigations into the effects of river regulation on fish have focused on a single species within a river, yet different results among studies suggest the potential for species-specific impacts. Here, we compare the impacts of two different hydropeaking regimes relative to a…	2017	RIVER RESEARCH AND APPLICATIONS	Canada	NAM	FL	F	Water Infrastructure	Flow alteration	Thermal stress			x
85	LENGTH-WEIGHT RELATIONSHIPS AND CONDITION FACTORS OF FISHES FROM A SOUTH CAROLINA RESERVOIR RECEIVING THERMAL EFFLUENT	BENNETT, DH	LENGTH-WEIGHT MEASUREMENTS have been used extensively for yielding biological information in fisheries management. Two generally accepted applications of these measurements are: (1) To determine the mathematical relationship between length and weight parameters so one may be converted in terms of the other, and (2) to indicate the general "well-being, fatness, or body condition" [5]. The determin…	1972	PROGRESSIVE FISH-CULTURIST	America	NAM	F	F	Water Infrastructure	Thermal alteration	Thermal stress			x
928	Species-specific effects of subdaily temperature fluctuations on consumption, growth and stress responses in two physiologically similar fish species	Coulter, DP; Sepulveda, MS; Troy, CD; Hook, TO	Fluctuations in water temperature can have important physiological consequences for fishes. Effects of daily thermal cycles are well studied and can be beneficial, increasing prey consumption and growth rates when mean and maximum temperatures of the fluctuations are at or below the species' optimum temperature. While less studied, subdaily temperature fluctuations are also common in many aquatic…	2016	ECOLOGY OF FRESHWATER FISH	America	NAM	L	F	Water Infrastructure	Thermal alteration	Thermal stress			x						x
